# Supplementary material for: Integrative analysis of single-cell transcriptomic and multilayer signaling networks in glioma reveal tumor progression stage
Source: Front Genet. 2024 Nov 13;15:1446903. doi: 10.3389/fgene.2024.1446903 (PMC11599185; doi:10.3389/fgene.2024.1446903)
Supplement: Supplementary file 1 [file Table2.XLSX]

## Sheet: S1
Additional file 4. S1: Quadruple signaling cascades extracted from multilayer networks for grade III
Ligand genes	Receptor genes	Transcription factor genes	Target genes
A2M.L	LRP1.R	RUNX2.T	AR.G
A2M.L	LRP1.R	NFKBIA.T	PON2.G
A2M.L	LRP1.R	NFKBIA.T	S100A6.G
ADAM17.L	ERBB4.R	JUND.T	CCND1.G
ADAM17.L	ERBB4.R	JUND.T	F3.G
ADAM17.L	ERBB4.R	JUND.T	GADD45A.G
ADAM17.L	ERBB4.R	JUND.T	NQO1.G
ADAM17.L	ERBB4.R	JUND.T	SOX4.G
ADAM17.L	ERBB4.R	NFKBIA.T	PON2.G
ADAM17.L	ERBB4.R	NFKBIA.T	S100A6.G
ADAM17.L	ERBB4.R	SMAD3.T	BAMBI.G
ADAM17.L	ERBB4.R	SMAD3.T	COL7A1.G
ADAM17.L	ERBB4.R	SMAD3.T	JUN.G
ADAM17.L	ERBB4.R	SMAD3.T	MXD1.G
ADAM17.L	ERBB4.R	TCF3.T	CDK6.G
ADAM17.L	ERBB4.R	HDAC1.T	BAMBI.G
ADAM17.L	ERBB4.R	HDAC1.T	CCND1.G
ADAM17.L	ERBB4.R	HDAC1.T	CD82.G
ADAM17.L	ERBB4.R	HDAC1.T	EIF2AK1.G
ADAM17.L	ERBB4.R	HDAC1.T	FOS.G
ADAM17.L	ERBB4.R	HDAC1.T	GAD1.G
ADAM17.L	ERBB4.R	HDAC1.T	HMGCS1.G
ADAM17.L	ERBB4.R	HDAC1.T	PHB.G
ADAM17.L	ERBB4.R	HDAC1.T	PSIP1.G
ADAM17.L	ERBB4.R	HDAC1.T	SP1.G
ADAM17.L	ERBB4.R	HDAC1.T	TJP1.G
ADAM17.L	ERBB4.R	TCF7L2.T	WWC1.G
ADAM17.L	ERBB4.R	TCF7L2.T	STARD7.G
ADAM17.L	ERBB4.R	FOS.T	CCND1.G
ADAM17.L	ERBB4.R	FOS.T	CLU.G
ADAM17.L	ERBB4.R	FOS.T	ERCC4.G
ADAM17.L	ERBB4.R	FOS.T	FOS.G
ADAM17.L	ERBB4.R	FOS.T	LRIG2.G
ADAM17.L	ERBB4.R	FOS.T	NQO1.G
ADAM17.L	ERBB4.R	PARP1.T	E2F1.G
ADAM17.L	ERBB4.R	STAT6.T	CYP2E1.G
ADAM17.L	ERBB4.R	RARA.T	ETS1.G
ADAM17.L	ERBB4.R	RARA.T	GADD45A.G
ADAM17.L	ERBB4.R	HIF1A.T	ALDOA.G
ADAM17.L	ERBB4.R	HIF1A.T	AR.G
ADAM17.L	ERBB4.R	HIF1A.T	ARNT2.G
ADAM17.L	ERBB4.R	HIF1A.T	BNIP3.G
ADAM17.L	ERBB4.R	HIF1A.T	EDNRB.G
ADAM17.L	ERBB4.R	HIF1A.T	EGLN1.G
ADAM17.L	ERBB4.R	HIF1A.T	ENO1.G
ADAM17.L	ERBB4.R	HIF1A.T	FGF2.G
ADAM17.L	ERBB4.R	HIF1A.T	NR3C1.G
ADAM17.L	ERBB4.R	HIF1A.T	NT5E.G
ADAM17.L	ERBB4.R	HIF1A.T	PFKFB4.G
ADAM17.L	ERBB4.R	HIF1A.T	PIK3CA.G
ADAM17.L	ERBB4.R	HIF1A.T	RORA.G
ADAM17.L	ERBB4.R	HIF1A.T	SETD2.G
ADAM17.L	ERBB4.R	HIF1A.T	SLC2A1.G
ADAM17.L	ERBB4.R	HIF1A.T	TGFB3.G
ADAM17.L	ERBB4.R	HIF1A.T	VIM.G
ADAM17.L	ERBB4.R	HIF1A.T	WASF3.G
ADAM17.L	ERBB4.R	HIF1A.T	XPC.G
ADAM17.L	NOTCH1.R	ARNT.T	CCNE1.G
ADAM17.L	NOTCH1.R	ARNT.T	GAD1.G
ADAM17.L	NOTCH1.R	ARNT.T	JUN.G
ADAM17.L	NOTCH1.R	JUND.T	CCND1.G
ADAM17.L	NOTCH1.R	JUND.T	F3.G
ADAM17.L	NOTCH1.R	JUND.T	GADD45A.G
ADAM17.L	NOTCH1.R	JUND.T	NQO1.G
ADAM17.L	NOTCH1.R	JUND.T	SOX4.G
ADAM17.L	NOTCH1.R	ATF2.T	CCND1.G
ADAM17.L	NOTCH1.R	ATF2.T	DUSP10.G
ADAM17.L	NOTCH1.R	ATF2.T	KAT5.G
ADAM17.L	NOTCH1.R	ATF2.T	ITGB8.G
ADAM17.L	NOTCH1.R	ATF2.T	ST3GAL5.G
ADAM17.L	NOTCH1.R	ATF2.T	FOS.G
ADAM17.L	NOTCH1.R	POU2F1.T	CCND1.G
ADAM17.L	NOTCH1.R	POU2F1.T	RPTOR.G
ADAM17.L	NOTCH1.R	POU2F1.T	TXNRD1.G
ADAM17.L	NOTCH1.R	POU2F1.T	VWF.G
ADAM17.L	NOTCH1.R	CTCF.T	BRCA1.G
ADAM17.L	NOTCH1.R	CTCF.T	CCND1.G
ADAM17.L	NOTCH1.R	CTCF.T	CELSR3.G
ADAM17.L	NOTCH1.R	CTCF.T	DMPK.G
ADAM17.L	NOTCH1.R	CTCF.T	IPO13.G
ADAM17.L	NOTCH1.R	CTCF.T	MEG3.G
ADAM17.L	NOTCH1.R	CTCF.T	NANOG.G
ADAM17.L	NOTCH1.R	CTCF.T	NF1.G
ADAM17.L	NOTCH1.R	CTCF.T	PTPRG.G
ADAM17.L	NOTCH1.R	CTCF.T	RAD21.G
ADAM17.L	NOTCH1.R	CTCF.T	RBL2.G
ADAM17.L	NOTCH1.R	CTCF.T	SLC6A4.G
ADAM17.L	NOTCH1.R	SMAD3.T	BAMBI.G
ADAM17.L	NOTCH1.R	SMAD3.T	COL7A1.G
ADAM17.L	NOTCH1.R	SMAD3.T	JUN.G
ADAM17.L	NOTCH1.R	SMAD3.T	MXD1.G
ADAM17.L	NOTCH1.R	IRF1.T	CCNE1.G
ADAM17.L	NOTCH1.R	IRF1.T	DDX58.G
ADAM17.L	NOTCH1.R	IRF1.T	DST.G
ADAM17.L	NOTCH1.R	IRF1.T	EIF2AK2.G
ADAM17.L	NOTCH1.R	IRF1.T	IFIT3.G
ADAM17.L	NOTCH1.R	IRF1.T	OGN.G
ADAM17.L	NOTCH1.R	IRF1.T	POLH.G
ADAM17.L	NOTCH1.R	IRF1.T	TP53.G
ADAM17.L	NOTCH1.R	TCF3.T	CDK6.G
ADAM17.L	NOTCH1.R	NFIC.T	GFAP.G
ADAM17.L	NOTCH1.R	NFIC.T	GTF3C1.G
ADAM17.L	NOTCH1.R	NFIC.T	GTF3C2.G
ADAM17.L	NOTCH1.R	NFIC.T	JUN.G
ADAM17.L	NOTCH1.R	NFIC.T	CSNK2A1.G
ADAM17.L	NOTCH1.R	NFIC.T	HRAS.G
ADAM17.L	NOTCH1.R	NFIC.T	MBP.G
ADAM17.L	NOTCH1.R	EGR1.T	ACHE.G
ADAM17.L	NOTCH1.R	EGR1.T	AR.G
ADAM17.L	NOTCH1.R	EGR1.T	EGFR.G
ADAM17.L	NOTCH1.R	EGR1.T	F3.G
ADAM17.L	NOTCH1.R	EGR1.T	IMPDH2.G
ADAM17.L	NOTCH1.R	EGR1.T	LDLR.G
ADAM17.L	NOTCH1.R	EGR1.T	LMTK2.G
ADAM17.L	NOTCH1.R	EGR1.T	UBE2S.G
ADAM17.L	NOTCH1.R	EGR1.T	JUN.G
ADAM17.L	NOTCH1.R	HDAC1.T	BAMBI.G
ADAM17.L	NOTCH1.R	HDAC1.T	CCND1.G
ADAM17.L	NOTCH1.R	HDAC1.T	CD82.G
ADAM17.L	NOTCH1.R	HDAC1.T	EIF2AK1.G
ADAM17.L	NOTCH1.R	HDAC1.T	FOS.G
ADAM17.L	NOTCH1.R	HDAC1.T	GAD1.G
ADAM17.L	NOTCH1.R	HDAC1.T	HMGCS1.G
ADAM17.L	NOTCH1.R	HDAC1.T	PHB.G
ADAM17.L	NOTCH1.R	HDAC1.T	PSIP1.G
ADAM17.L	NOTCH1.R	HDAC1.T	SP1.G
ADAM17.L	NOTCH1.R	HDAC1.T	TJP1.G
ADAM17.L	NOTCH1.R	TCF7L2.T	WWC1.G
ADAM17.L	NOTCH1.R	TCF7L2.T	STARD7.G
ADAM17.L	NOTCH1.R	FOS.T	CCND1.G
ADAM17.L	NOTCH1.R	FOS.T	CLU.G
ADAM17.L	NOTCH1.R	FOS.T	ERCC4.G
ADAM17.L	NOTCH1.R	FOS.T	FOS.G
ADAM17.L	NOTCH1.R	FOS.T	LRIG2.G
ADAM17.L	NOTCH1.R	FOS.T	NQO1.G
ADAM17.L	NOTCH1.R	USF2.T	APC.G
ADAM17.L	NOTCH1.R	USF2.T	ASPH.G
ADAM17.L	NOTCH1.R	USF2.T	IGF2R.G
ADAM17.L	NOTCH1.R	USF2.T	POU2F1.G
ADAM17.L	NOTCH1.R	USF2.T	TCN2.G
ADAM17.L	NOTCH1.R	USF2.T	TOP3A.G
ADAM17.L	NOTCH1.R	USF2.T	TYMS.G
ADAM17.L	NOTCH1.R	IRF2.T	DST.G
ADAM17.L	NOTCH1.R	TP73.T	E2F1.G
ADAM17.L	NOTCH1.R	EP300.T	BRCA1.G
ADAM17.L	NOTCH1.R	EP300.T	CCND1.G
ADAM17.L	NOTCH1.R	EP300.T	CREBBP.G
ADAM17.L	NOTCH1.R	EP300.T	DNMT1.G
ADAM17.L	NOTCH1.R	EP300.T	EIF2AK1.G
ADAM17.L	NOTCH1.R	EP300.T	ERBB2.G
ADAM17.L	NOTCH1.R	EP300.T	GFAP.G
ADAM17.L	NOTCH1.R	EP300.T	HINFP.G
ADAM17.L	NOTCH1.R	EP300.T	NR1H4.G
ADAM17.L	NOTCH1.R	EP300.T	PARP1.G
ADAM17.L	NOTCH1.R	EP300.T	YY1.G
ADAM17.L	NOTCH1.R	EP300.T	ZEB1.G
ADAM17.L	NOTCH1.R	USF1.T	APC.G
ADAM17.L	NOTCH1.R	USF1.T	APEX1.G
ADAM17.L	NOTCH1.R	USF1.T	POU2F1.G
ADAM17.L	NOTCH1.R	USF1.T	PTGDS.G
ADAM17.L	NOTCH1.R	USF1.T	S100A6.G
ADAM17.L	NOTCH1.R	USF1.T	TCN2.G
ADAM17.L	NOTCH1.R	USF1.T	TOP3A.G
ADAM17.L	NOTCH1.R	USF1.T	CCND1.G
ADAM17.L	NOTCH1.R	USF1.T	TP53.G
ADAM17.L	NOTCH1.R	DNMT1.T	BMP2.G
ADAM17.L	NOTCH1.R	DNMT1.T	GAD1.G
ADAM17.L	NOTCH1.R	DNMT1.T	MSH2.G
ADAM17.L	NOTCH1.R	DNMT1.T	RELN.G
ADAM17.L	NOTCH1.R	DNMT1.T	SFRP1.G
ADAM17.L	NOTCH1.R	DNMT1.T	TP53.G
ADAM17.L	NOTCH1.R	BRCA1.T	CCNB1.G
ADAM17.L	NOTCH1.R	BRCA1.T	CCND1.G
ADAM17.L	NOTCH1.R	BRCA1.T	CDH3.G
ADAM17.L	NOTCH1.R	BRCA1.T	CDKN1B.G
ADAM17.L	NOTCH1.R	BRCA1.T	E2F6.G
ADAM17.L	NOTCH1.R	BRCA1.T	EGFR.G
ADAM17.L	NOTCH1.R	BRCA1.T	EGR1.G
ADAM17.L	NOTCH1.R	BRCA1.T	GADD45A.G
ADAM17.L	NOTCH1.R	BRCA1.T	HNRNPA2B1.G
ADAM17.L	NOTCH1.R	BRCA1.T	IGF1R.G
ADAM17.L	NOTCH1.R	BRCA1.T	KHSRP.G
ADAM17.L	NOTCH1.R	BRCA1.T	KRT18.G
ADAM17.L	NOTCH1.R	BRCA1.T	MAD2L1.G
ADAM17.L	NOTCH1.R	BRCA1.T	STAT2.G
ADAM17.L	NOTCH1.R	HDAC4.T	CDKN2A.G
ADAM17.L	NOTCH1.R	HDAC4.T	SMAD4.G
ADAM17.L	NOTCH1.R	RFX5.T	HDAC2.G
ADAM17.L	NOTCH1.R	HIF1A.T	ALDOA.G
ADAM17.L	NOTCH1.R	HIF1A.T	AR.G
ADAM17.L	NOTCH1.R	HIF1A.T	ARNT2.G
ADAM17.L	NOTCH1.R	HIF1A.T	BNIP3.G
ADAM17.L	NOTCH1.R	HIF1A.T	EDNRB.G
ADAM17.L	NOTCH1.R	HIF1A.T	EGLN1.G
ADAM17.L	NOTCH1.R	HIF1A.T	ENO1.G
ADAM17.L	NOTCH1.R	HIF1A.T	FGF2.G
ADAM17.L	NOTCH1.R	HIF1A.T	NR3C1.G
ADAM17.L	NOTCH1.R	HIF1A.T	NT5E.G
ADAM17.L	NOTCH1.R	HIF1A.T	PFKFB4.G
ADAM17.L	NOTCH1.R	HIF1A.T	PIK3CA.G
ADAM17.L	NOTCH1.R	HIF1A.T	RORA.G
ADAM17.L	NOTCH1.R	HIF1A.T	SETD2.G
ADAM17.L	NOTCH1.R	HIF1A.T	SLC2A1.G
ADAM17.L	NOTCH1.R	HIF1A.T	TGFB3.G
ADAM17.L	NOTCH1.R	HIF1A.T	VIM.G
ADAM17.L	NOTCH1.R	HIF1A.T	WASF3.G
ADAM17.L	NOTCH1.R	HIF1A.T	XPC.G
ADAM17.L	NOTCH1.R	PML.T	CCND1.G
ADAM17.L	NOTCH1.R	PML.T	EGFR.G
ADAM17.L	NOTCH1.R	PML.T	TP53.G
ADAM17.L	NOTCH1.R	GATA2.T	ANGPT2.G
APOE.L	LRP1.R	RUNX2.T	AR.G
APOE.L	LRP1.R	NFKBIA.T	PON2.G
APOE.L	LRP1.R	NFKBIA.T	S100A6.G
APOE.L	LRP5.R	SMAD3.T	BAMBI.G
APOE.L	LRP5.R	SMAD3.T	COL7A1.G
APOE.L	LRP5.R	SMAD3.T	JUN.G
APOE.L	LRP5.R	SMAD3.T	MXD1.G
APOE.L	LRP5.R	TCF3.T	CDK6.G
APOE.L	LRP5.R	TCF7L2.T	WWC1.G
APOE.L	LRP5.R	TCF7L2.T	STARD7.G
APOE.L	LRP5.R	FOS.T	CCND1.G
APOE.L	LRP5.R	FOS.T	CLU.G
APOE.L	LRP5.R	FOS.T	ERCC4.G
APOE.L	LRP5.R	FOS.T	FOS.G
APOE.L	LRP5.R	FOS.T	LRIG2.G
APOE.L	LRP5.R	FOS.T	NQO1.G
APOE.L	LRP5.R	CREB1.T	ACACA.G
APOE.L	LRP5.R	CREB1.T	ADRA1A.G
APOE.L	LRP5.R	CREB1.T	CRTC1.G
APOE.L	LRP5.R	CREB1.T	ERBB2.G
APOE.L	LRP5.R	CREB1.T	GABPA.G
APOE.L	LRP5.R	CREB1.T	GSK3A.G
APOE.L	LRP5.R	CREB1.T	GSK3B.G
APOE.L	LRP5.R	CREB1.T	LAPTM4B.G
APOE.L	LRP5.R	CREB1.T	NF1.G
APOE.L	LRP5.R	CREB1.T	NMNAT2.G
APOE.L	LRP5.R	CREB1.T	NOLC1.G
APOE.L	LRP5.R	CREB1.T	NR2F1.G
APOE.L	LRP5.R	CREB1.T	NRF1.G
APOE.L	LRP5.R	CREB1.T	ODC1.G
APOE.L	LRP5.R	CREB1.T	PPM1D.G
APOE.L	LRP5.R	CREB1.T	SOX9.G
APOE.L	LRP5.R	CREB1.T	STMN1.G
APOE.L	LRP5.R	CREB1.T	XPC.G
APOE.L	LRP5.R	CREB1.T	BRCA1.G
APOE.L	LRP5.R	CREB1.T	CCND1.G
APOE.L	LRP5.R	CREB1.T	F3.G
APOE.L	LRP5.R	CREB1.T	NRAS.G
APOE.L	LRP5.R	CREB1.T	TF.G
APOE.L	LRP5.R	EP300.T	BRCA1.G
APOE.L	LRP5.R	EP300.T	CCND1.G
APOE.L	LRP5.R	EP300.T	CREBBP.G
APOE.L	LRP5.R	EP300.T	DNMT1.G
APOE.L	LRP5.R	EP300.T	EIF2AK1.G
APOE.L	LRP5.R	EP300.T	ERBB2.G
APOE.L	LRP5.R	EP300.T	GFAP.G
APOE.L	LRP5.R	EP300.T	HINFP.G
APOE.L	LRP5.R	EP300.T	NR1H4.G
APOE.L	LRP5.R	EP300.T	PARP1.G
APOE.L	LRP5.R	EP300.T	YY1.G
APOE.L	LRP5.R	EP300.T	ZEB1.G
APOE.L	LRP5.R	HIF1A.T	ALDOA.G
APOE.L	LRP5.R	HIF1A.T	AR.G
APOE.L	LRP5.R	HIF1A.T	ARNT2.G
APOE.L	LRP5.R	HIF1A.T	BNIP3.G
APOE.L	LRP5.R	HIF1A.T	EDNRB.G
APOE.L	LRP5.R	HIF1A.T	EGLN1.G
APOE.L	LRP5.R	HIF1A.T	ENO1.G
APOE.L	LRP5.R	HIF1A.T	FGF2.G
APOE.L	LRP5.R	HIF1A.T	NR3C1.G
APOE.L	LRP5.R	HIF1A.T	NT5E.G
APOE.L	LRP5.R	HIF1A.T	PFKFB4.G
APOE.L	LRP5.R	HIF1A.T	PIK3CA.G
APOE.L	LRP5.R	HIF1A.T	RORA.G
APOE.L	LRP5.R	HIF1A.T	SETD2.G
APOE.L	LRP5.R	HIF1A.T	SLC2A1.G
APOE.L	LRP5.R	HIF1A.T	TGFB3.G
APOE.L	LRP5.R	HIF1A.T	VIM.G
APOE.L	LRP5.R	HIF1A.T	WASF3.G
APOE.L	LRP5.R	HIF1A.T	XPC.G
B2M.L	KLRD1.R	IRF2.T	DST.G
B2M.L	KLRD1.R	HDAC2.T	CAD.G
B2M.L	KLRD1.R	HDAC2.T	CCNE1.G
B2M.L	KLRD1.R	HDAC2.T	DNMT1.G
B2M.L	KLRD1.R	HDAC2.T	MYCN.G
B2M.L	KLRD1.R	HDAC2.T	PHB.G
B2M.L	KLRD1.R	IRF1.T	CCNE1.G
B2M.L	KLRD1.R	IRF1.T	DDX58.G
B2M.L	KLRD1.R	IRF1.T	DST.G
B2M.L	KLRD1.R	IRF1.T	EIF2AK2.G
B2M.L	KLRD1.R	IRF1.T	IFIT3.G
B2M.L	KLRD1.R	IRF1.T	OGN.G
B2M.L	KLRD1.R	IRF1.T	POLH.G
B2M.L	KLRD1.R	IRF1.T	TP53.G
B2M.L	KLRD1.R	CIITA.T	CREBBP.G
B2M.L	KLRD1.R	CIITA.T	IRF1.G
C1QB.L	LRP1.R	RUNX2.T	AR.G
C1QB.L	LRP1.R	NFKBIA.T	PON2.G
C1QB.L	LRP1.R	NFKBIA.T	S100A6.G
C3.L	LRP1.R	RUNX2.T	AR.G
C3.L	LRP1.R	NFKBIA.T	PON2.G
C3.L	LRP1.R	NFKBIA.T	S100A6.G
C3.L	CD46.R	USF2.T	APC.G
C3.L	CD46.R	USF2.T	ASPH.G
C3.L	CD46.R	USF2.T	IGF2R.G
C3.L	CD46.R	USF2.T	POU2F1.G
C3.L	CD46.R	USF2.T	TCN2.G
C3.L	CD46.R	USF2.T	TOP3A.G
C3.L	CD46.R	USF2.T	TYMS.G
C3.L	CD46.R	CIITA.T	CREBBP.G
C3.L	CD46.R	CIITA.T	IRF1.G
C3.L	CD46.R	TCF3.T	CDK6.G
CALR.L	LRP1.R	RUNX2.T	AR.G
CALR.L	LRP1.R	NFKBIA.T	PON2.G
CALR.L	LRP1.R	NFKBIA.T	S100A6.G
CALR.L	ITGA2B.R	GATA1.T	ITGA2B.G
CALR.L	ITGA2B.R	ETS2.T	PDE7A.G
CALR.L	ITGA2B.R	ETS2.T	TP53.G
CALR.L	ITGA2B.R	BRCA1.T	CCNB1.G
CALR.L	ITGA2B.R	BRCA1.T	CCND1.G
CALR.L	ITGA2B.R	BRCA1.T	CDH3.G
CALR.L	ITGA2B.R	BRCA1.T	CDKN1B.G
CALR.L	ITGA2B.R	BRCA1.T	E2F6.G
CALR.L	ITGA2B.R	BRCA1.T	EGFR.G
CALR.L	ITGA2B.R	BRCA1.T	EGR1.G
CALR.L	ITGA2B.R	BRCA1.T	GADD45A.G
CALR.L	ITGA2B.R	BRCA1.T	HNRNPA2B1.G
CALR.L	ITGA2B.R	BRCA1.T	IGF1R.G
CALR.L	ITGA2B.R	BRCA1.T	KHSRP.G
CALR.L	ITGA2B.R	BRCA1.T	KRT18.G
CALR.L	ITGA2B.R	BRCA1.T	MAD2L1.G
CALR.L	ITGA2B.R	BRCA1.T	STAT2.G
CALR.L	TSHR.R	POU2F1.T	CCND1.G
CALR.L	TSHR.R	POU2F1.T	RPTOR.G
CALR.L	TSHR.R	POU2F1.T	TXNRD1.G
CALR.L	TSHR.R	POU2F1.T	VWF.G
CALR.L	TSHR.R	CREB1.T	ACACA.G
CALR.L	TSHR.R	CREB1.T	ADRA1A.G
CALR.L	TSHR.R	CREB1.T	CRTC1.G
CALR.L	TSHR.R	CREB1.T	ERBB2.G
CALR.L	TSHR.R	CREB1.T	GABPA.G
CALR.L	TSHR.R	CREB1.T	GSK3A.G
CALR.L	TSHR.R	CREB1.T	GSK3B.G
CALR.L	TSHR.R	CREB1.T	LAPTM4B.G
CALR.L	TSHR.R	CREB1.T	NF1.G
CALR.L	TSHR.R	CREB1.T	NMNAT2.G
CALR.L	TSHR.R	CREB1.T	NOLC1.G
CALR.L	TSHR.R	CREB1.T	NR2F1.G
CALR.L	TSHR.R	CREB1.T	NRF1.G
CALR.L	TSHR.R	CREB1.T	ODC1.G
CALR.L	TSHR.R	CREB1.T	PPM1D.G
CALR.L	TSHR.R	CREB1.T	SOX9.G
CALR.L	TSHR.R	CREB1.T	STMN1.G
CALR.L	TSHR.R	CREB1.T	XPC.G
CALR.L	TSHR.R	CREB1.T	BRCA1.G
CALR.L	TSHR.R	CREB1.T	CCND1.G
CALR.L	TSHR.R	CREB1.T	F3.G
CALR.L	TSHR.R	CREB1.T	NRAS.G
CALR.L	TSHR.R	CREB1.T	TF.G
CALR.L	TSHR.R	NKX2-5.T	DACT3.G
CALR.L	TSHR.R	VDR.T	AMH.G
CALR.L	TSHR.R	VDR.T	CYP3A5.G
CALR.L	TSHR.R	VDR.T	ERBB2.G
CALR.L	TSHR.R	VDR.T	PODXL.G
CALR.L	TSHR.R	PPARG.T	TSHR.G
CCL5.L	SDC1.R	HDAC2.T	CAD.G
CCL5.L	SDC1.R	HDAC2.T	CCNE1.G
CCL5.L	SDC1.R	HDAC2.T	DNMT1.G
CCL5.L	SDC1.R	HDAC2.T	MYCN.G
CCL5.L	SDC1.R	HDAC2.T	PHB.G
CCL5.L	SDC1.R	XBP1.T	GAD1.G
CCL5.L	SDC1.R	XBP1.T	ZHX2.G
CCL5.L	SDC1.R	STAT6.T	CYP2E1.G
DUSP18.L	ITGB4.R	NFKBIA.T	PON2.G
DUSP18.L	ITGB4.R	NFKBIA.T	S100A6.G
DUSP18.L	ITGB4.R	KLF4.T	KRT19.G
DUSP18.L	ITGB4.R	TP73.T	E2F1.G
DUSP18.L	ITGB4.R	GLI2.T	JUN.G
EFNA4.L	EPHA4.R	SMAD3.T	BAMBI.G
EFNA4.L	EPHA4.R	SMAD3.T	COL7A1.G
EFNA4.L	EPHA4.R	SMAD3.T	JUN.G
EFNA4.L	EPHA4.R	SMAD3.T	MXD1.G
EFNA4.L	EPHA4.R	TCF7L2.T	WWC1.G
EFNA4.L	EPHA4.R	TCF7L2.T	STARD7.G
EFNA4.L	EPHA4.R	PARP1.T	E2F1.G
EFNA4.L	EPHA4.R	STAT6.T	CYP2E1.G
EFNA4.L	EPHA4.R	LEF1.T	HERC2.G
EFNA4.L	EPHA4.R	GATA2.T	ANGPT2.G
EFNB2.L	EPHA4.R	SMAD3.T	BAMBI.G
EFNB2.L	EPHA4.R	SMAD3.T	COL7A1.G
EFNB2.L	EPHA4.R	SMAD3.T	JUN.G
EFNB2.L	EPHA4.R	SMAD3.T	MXD1.G
EFNB2.L	EPHA4.R	TCF7L2.T	WWC1.G
EFNB2.L	EPHA4.R	TCF7L2.T	STARD7.G
EFNB2.L	EPHA4.R	PARP1.T	E2F1.G
EFNB2.L	EPHA4.R	STAT6.T	CYP2E1.G
EFNB2.L	EPHA4.R	LEF1.T	HERC2.G
EFNB2.L	EPHA4.R	GATA2.T	ANGPT2.G
EFNB2.L	EPHB3.R	TCF7L2.T	WWC1.G
EFNB2.L	EPHB3.R	TCF7L2.T	STARD7.G
EFNB2.L	EPHB3.R	CREB1.T	ACACA.G
EFNB2.L	EPHB3.R	CREB1.T	ADRA1A.G
EFNB2.L	EPHB3.R	CREB1.T	CRTC1.G
EFNB2.L	EPHB3.R	CREB1.T	ERBB2.G
EFNB2.L	EPHB3.R	CREB1.T	GABPA.G
EFNB2.L	EPHB3.R	CREB1.T	GSK3A.G
EFNB2.L	EPHB3.R	CREB1.T	GSK3B.G
EFNB2.L	EPHB3.R	CREB1.T	LAPTM4B.G
EFNB2.L	EPHB3.R	CREB1.T	NF1.G
EFNB2.L	EPHB3.R	CREB1.T	NMNAT2.G
EFNB2.L	EPHB3.R	CREB1.T	NOLC1.G
EFNB2.L	EPHB3.R	CREB1.T	NR2F1.G
EFNB2.L	EPHB3.R	CREB1.T	NRF1.G
EFNB2.L	EPHB3.R	CREB1.T	ODC1.G
EFNB2.L	EPHB3.R	CREB1.T	PPM1D.G
EFNB2.L	EPHB3.R	CREB1.T	SOX9.G
EFNB2.L	EPHB3.R	CREB1.T	STMN1.G
EFNB2.L	EPHB3.R	CREB1.T	XPC.G
EFNB2.L	EPHB3.R	CREB1.T	BRCA1.G
EFNB2.L	EPHB3.R	CREB1.T	CCND1.G
EFNB2.L	EPHB3.R	CREB1.T	F3.G
EFNB2.L	EPHB3.R	CREB1.T	NRAS.G
EFNB2.L	EPHB3.R	CREB1.T	TF.G
EFNB2.L	EPHB3.R	EP300.T	BRCA1.G
EFNB2.L	EPHB3.R	EP300.T	CCND1.G
EFNB2.L	EPHB3.R	EP300.T	CREBBP.G
EFNB2.L	EPHB3.R	EP300.T	DNMT1.G
EFNB2.L	EPHB3.R	EP300.T	EIF2AK1.G
EFNB2.L	EPHB3.R	EP300.T	ERBB2.G
EFNB2.L	EPHB3.R	EP300.T	GFAP.G
EFNB2.L	EPHB3.R	EP300.T	HINFP.G
EFNB2.L	EPHB3.R	EP300.T	NR1H4.G
EFNB2.L	EPHB3.R	EP300.T	PARP1.G
EFNB2.L	EPHB3.R	EP300.T	YY1.G
EFNB2.L	EPHB3.R	EP300.T	ZEB1.G
EFNB2.L	EPHB3.R	GATA2.T	ANGPT2.G
F8.L	LRP1.R	RUNX2.T	AR.G
F8.L	LRP1.R	NFKBIA.T	PON2.G
F8.L	LRP1.R	NFKBIA.T	S100A6.G
GAS6.L	TYRO3.R	NFKBIA.T	PON2.G
GAS6.L	TYRO3.R	NFKBIA.T	S100A6.G
GAS6.L	TYRO3.R	IRF1.T	CCNE1.G
GAS6.L	TYRO3.R	IRF1.T	DDX58.G
GAS6.L	TYRO3.R	IRF1.T	DST.G
GAS6.L	TYRO3.R	IRF1.T	EIF2AK2.G
GAS6.L	TYRO3.R	IRF1.T	IFIT3.G
GAS6.L	TYRO3.R	IRF1.T	OGN.G
GAS6.L	TYRO3.R	IRF1.T	POLH.G
GAS6.L	TYRO3.R	IRF1.T	TP53.G
GAS6.L	TYRO3.R	IRF3.T	PURA.G
GAS6.L	TYRO3.R	IRF3.T	TNPO1.G
GAS6.L	TYRO3.R	EGR1.T	ACHE.G
GAS6.L	TYRO3.R	EGR1.T	AR.G
GAS6.L	TYRO3.R	EGR1.T	EGFR.G
GAS6.L	TYRO3.R	EGR1.T	F3.G
GAS6.L	TYRO3.R	EGR1.T	IMPDH2.G
GAS6.L	TYRO3.R	EGR1.T	LDLR.G
GAS6.L	TYRO3.R	EGR1.T	LMTK2.G
GAS6.L	TYRO3.R	EGR1.T	UBE2S.G
GAS6.L	TYRO3.R	EGR1.T	JUN.G
GAS6.L	TYRO3.R	CREB1.T	ACACA.G
GAS6.L	TYRO3.R	CREB1.T	ADRA1A.G
GAS6.L	TYRO3.R	CREB1.T	CRTC1.G
GAS6.L	TYRO3.R	CREB1.T	ERBB2.G
GAS6.L	TYRO3.R	CREB1.T	GABPA.G
GAS6.L	TYRO3.R	CREB1.T	GSK3A.G
GAS6.L	TYRO3.R	CREB1.T	GSK3B.G
GAS6.L	TYRO3.R	CREB1.T	LAPTM4B.G
GAS6.L	TYRO3.R	CREB1.T	NF1.G
GAS6.L	TYRO3.R	CREB1.T	NMNAT2.G
GAS6.L	TYRO3.R	CREB1.T	NOLC1.G
GAS6.L	TYRO3.R	CREB1.T	NR2F1.G
GAS6.L	TYRO3.R	CREB1.T	NRF1.G
GAS6.L	TYRO3.R	CREB1.T	ODC1.G
GAS6.L	TYRO3.R	CREB1.T	PPM1D.G
GAS6.L	TYRO3.R	CREB1.T	SOX9.G
GAS6.L	TYRO3.R	CREB1.T	STMN1.G
GAS6.L	TYRO3.R	CREB1.T	XPC.G
GAS6.L	TYRO3.R	CREB1.T	BRCA1.G
GAS6.L	TYRO3.R	CREB1.T	CCND1.G
GAS6.L	TYRO3.R	CREB1.T	F3.G
GAS6.L	TYRO3.R	CREB1.T	NRAS.G
GAS6.L	TYRO3.R	CREB1.T	TF.G
GAS6.L	TYRO3.R	PARP1.T	E2F1.G
GNAI2.L	TSHR.R	POU2F1.T	CCND1.G
GNAI2.L	TSHR.R	POU2F1.T	RPTOR.G
GNAI2.L	TSHR.R	POU2F1.T	TXNRD1.G
GNAI2.L	TSHR.R	POU2F1.T	VWF.G
GNAI2.L	TSHR.R	CREB1.T	ACACA.G
GNAI2.L	TSHR.R	CREB1.T	ADRA1A.G
GNAI2.L	TSHR.R	CREB1.T	CRTC1.G
GNAI2.L	TSHR.R	CREB1.T	ERBB2.G
GNAI2.L	TSHR.R	CREB1.T	GABPA.G
GNAI2.L	TSHR.R	CREB1.T	GSK3A.G
GNAI2.L	TSHR.R	CREB1.T	GSK3B.G
GNAI2.L	TSHR.R	CREB1.T	LAPTM4B.G
GNAI2.L	TSHR.R	CREB1.T	NF1.G
GNAI2.L	TSHR.R	CREB1.T	NMNAT2.G
GNAI2.L	TSHR.R	CREB1.T	NOLC1.G
GNAI2.L	TSHR.R	CREB1.T	NR2F1.G
GNAI2.L	TSHR.R	CREB1.T	NRF1.G
GNAI2.L	TSHR.R	CREB1.T	ODC1.G
GNAI2.L	TSHR.R	CREB1.T	PPM1D.G
GNAI2.L	TSHR.R	CREB1.T	SOX9.G
GNAI2.L	TSHR.R	CREB1.T	STMN1.G
GNAI2.L	TSHR.R	CREB1.T	XPC.G
GNAI2.L	TSHR.R	CREB1.T	BRCA1.G
GNAI2.L	TSHR.R	CREB1.T	CCND1.G
GNAI2.L	TSHR.R	CREB1.T	F3.G
GNAI2.L	TSHR.R	CREB1.T	NRAS.G
GNAI2.L	TSHR.R	CREB1.T	TF.G
GNAI2.L	TSHR.R	NKX2-5.T	DACT3.G
GNAI2.L	TSHR.R	VDR.T	AMH.G
GNAI2.L	TSHR.R	VDR.T	CYP3A5.G
GNAI2.L	TSHR.R	VDR.T	ERBB2.G
GNAI2.L	TSHR.R	VDR.T	PODXL.G
GNAI2.L	TSHR.R	PPARG.T	TSHR.G
GNAI2.L	IGF1R.R	PPARD.T	SOD1.G
GNAI2.L	IGF1R.R	PPARD.T	GADD45A.G
GNAI2.L	IGF1R.R	ARNT.T	CCNE1.G
GNAI2.L	IGF1R.R	ARNT.T	GAD1.G
GNAI2.L	IGF1R.R	ARNT.T	JUN.G
GNAI2.L	IGF1R.R	HSF1.T	FKBP4.G
GNAI2.L	IGF1R.R	HSF1.T	HSPA4.G
GNAI2.L	IGF1R.R	HSF1.T	SESN3.G
GNAI2.L	IGF1R.R	CTCF.T	BRCA1.G
GNAI2.L	IGF1R.R	CTCF.T	CCND1.G
GNAI2.L	IGF1R.R	CTCF.T	CELSR3.G
GNAI2.L	IGF1R.R	CTCF.T	DMPK.G
GNAI2.L	IGF1R.R	CTCF.T	IPO13.G
GNAI2.L	IGF1R.R	CTCF.T	MEG3.G
GNAI2.L	IGF1R.R	CTCF.T	NANOG.G
GNAI2.L	IGF1R.R	CTCF.T	NF1.G
GNAI2.L	IGF1R.R	CTCF.T	PTPRG.G
GNAI2.L	IGF1R.R	CTCF.T	RAD21.G
GNAI2.L	IGF1R.R	CTCF.T	RBL2.G
GNAI2.L	IGF1R.R	CTCF.T	SLC6A4.G
GNAI2.L	IGF1R.R	SMAD3.T	BAMBI.G
GNAI2.L	IGF1R.R	SMAD3.T	COL7A1.G
GNAI2.L	IGF1R.R	SMAD3.T	JUN.G
GNAI2.L	IGF1R.R	SMAD3.T	MXD1.G
GNAI2.L	IGF1R.R	HDAC2.T	CAD.G
GNAI2.L	IGF1R.R	HDAC2.T	CCNE1.G
GNAI2.L	IGF1R.R	HDAC2.T	DNMT1.G
GNAI2.L	IGF1R.R	HDAC2.T	MYCN.G
GNAI2.L	IGF1R.R	HDAC2.T	PHB.G
GNAI2.L	IGF1R.R	IRF1.T	CCNE1.G
GNAI2.L	IGF1R.R	IRF1.T	DDX58.G
GNAI2.L	IGF1R.R	IRF1.T	DST.G
GNAI2.L	IGF1R.R	IRF1.T	EIF2AK2.G
GNAI2.L	IGF1R.R	IRF1.T	IFIT3.G
GNAI2.L	IGF1R.R	IRF1.T	OGN.G
GNAI2.L	IGF1R.R	IRF1.T	POLH.G
GNAI2.L	IGF1R.R	IRF1.T	TP53.G
GNAI2.L	IGF1R.R	NFIC.T	GFAP.G
GNAI2.L	IGF1R.R	NFIC.T	GTF3C1.G
GNAI2.L	IGF1R.R	NFIC.T	GTF3C2.G
GNAI2.L	IGF1R.R	NFIC.T	JUN.G
GNAI2.L	IGF1R.R	NFIC.T	CSNK2A1.G
GNAI2.L	IGF1R.R	NFIC.T	HRAS.G
GNAI2.L	IGF1R.R	NFIC.T	MBP.G
GNAI2.L	IGF1R.R	TCF7L2.T	WWC1.G
GNAI2.L	IGF1R.R	TCF7L2.T	STARD7.G
GNAI2.L	IGF1R.R	FOS.T	CCND1.G
GNAI2.L	IGF1R.R	FOS.T	CLU.G
GNAI2.L	IGF1R.R	FOS.T	ERCC4.G
GNAI2.L	IGF1R.R	FOS.T	FOS.G
GNAI2.L	IGF1R.R	FOS.T	LRIG2.G
GNAI2.L	IGF1R.R	FOS.T	NQO1.G
GNAI2.L	IGF1R.R	CREB1.T	ACACA.G
GNAI2.L	IGF1R.R	CREB1.T	ADRA1A.G
GNAI2.L	IGF1R.R	CREB1.T	CRTC1.G
GNAI2.L	IGF1R.R	CREB1.T	ERBB2.G
GNAI2.L	IGF1R.R	CREB1.T	GABPA.G
GNAI2.L	IGF1R.R	CREB1.T	GSK3A.G
GNAI2.L	IGF1R.R	CREB1.T	GSK3B.G
GNAI2.L	IGF1R.R	CREB1.T	LAPTM4B.G
GNAI2.L	IGF1R.R	CREB1.T	NF1.G
GNAI2.L	IGF1R.R	CREB1.T	NMNAT2.G
GNAI2.L	IGF1R.R	CREB1.T	NOLC1.G
GNAI2.L	IGF1R.R	CREB1.T	NR2F1.G
GNAI2.L	IGF1R.R	CREB1.T	NRF1.G
GNAI2.L	IGF1R.R	CREB1.T	ODC1.G
GNAI2.L	IGF1R.R	CREB1.T	PPM1D.G
GNAI2.L	IGF1R.R	CREB1.T	SOX9.G
GNAI2.L	IGF1R.R	CREB1.T	STMN1.G
GNAI2.L	IGF1R.R	CREB1.T	XPC.G
GNAI2.L	IGF1R.R	CREB1.T	BRCA1.G
GNAI2.L	IGF1R.R	CREB1.T	CCND1.G
GNAI2.L	IGF1R.R	CREB1.T	F3.G
GNAI2.L	IGF1R.R	CREB1.T	NRAS.G
GNAI2.L	IGF1R.R	CREB1.T	TF.G
GNAI2.L	IGF1R.R	PARP1.T	E2F1.G
GNAI2.L	IGF1R.R	GLI2.T	JUN.G
GNAI2.L	IGF1R.R	EP300.T	BRCA1.G
GNAI2.L	IGF1R.R	EP300.T	CCND1.G
GNAI2.L	IGF1R.R	EP300.T	CREBBP.G
GNAI2.L	IGF1R.R	EP300.T	DNMT1.G
GNAI2.L	IGF1R.R	EP300.T	EIF2AK1.G
GNAI2.L	IGF1R.R	EP300.T	ERBB2.G
GNAI2.L	IGF1R.R	EP300.T	GFAP.G
GNAI2.L	IGF1R.R	EP300.T	HINFP.G
GNAI2.L	IGF1R.R	EP300.T	NR1H4.G
GNAI2.L	IGF1R.R	EP300.T	PARP1.G
GNAI2.L	IGF1R.R	EP300.T	YY1.G
GNAI2.L	IGF1R.R	EP300.T	ZEB1.G
GNAI2.L	IGF1R.R	DNMT1.T	BMP2.G
GNAI2.L	IGF1R.R	DNMT1.T	GAD1.G
GNAI2.L	IGF1R.R	DNMT1.T	MSH2.G
GNAI2.L	IGF1R.R	DNMT1.T	RELN.G
GNAI2.L	IGF1R.R	DNMT1.T	SFRP1.G
GNAI2.L	IGF1R.R	DNMT1.T	TP53.G
GNAI2.L	IGF1R.R	BRCA1.T	CCNB1.G
GNAI2.L	IGF1R.R	BRCA1.T	CCND1.G
GNAI2.L	IGF1R.R	BRCA1.T	CDH3.G
GNAI2.L	IGF1R.R	BRCA1.T	CDKN1B.G
GNAI2.L	IGF1R.R	BRCA1.T	E2F6.G
GNAI2.L	IGF1R.R	BRCA1.T	EGFR.G
GNAI2.L	IGF1R.R	BRCA1.T	EGR1.G
GNAI2.L	IGF1R.R	BRCA1.T	GADD45A.G
GNAI2.L	IGF1R.R	BRCA1.T	HNRNPA2B1.G
GNAI2.L	IGF1R.R	BRCA1.T	IGF1R.G
GNAI2.L	IGF1R.R	BRCA1.T	KHSRP.G
GNAI2.L	IGF1R.R	BRCA1.T	KRT18.G
GNAI2.L	IGF1R.R	BRCA1.T	MAD2L1.G
GNAI2.L	IGF1R.R	BRCA1.T	STAT2.G
GNAI2.L	IGF1R.R	HDAC4.T	CDKN2A.G
GNAI2.L	IGF1R.R	HDAC4.T	SMAD4.G
GNAI2.L	IGF1R.R	HIF1A.T	ALDOA.G
GNAI2.L	IGF1R.R	HIF1A.T	AR.G
GNAI2.L	IGF1R.R	HIF1A.T	ARNT2.G
GNAI2.L	IGF1R.R	HIF1A.T	BNIP3.G
GNAI2.L	IGF1R.R	HIF1A.T	EDNRB.G
GNAI2.L	IGF1R.R	HIF1A.T	EGLN1.G
GNAI2.L	IGF1R.R	HIF1A.T	ENO1.G
GNAI2.L	IGF1R.R	HIF1A.T	FGF2.G
GNAI2.L	IGF1R.R	HIF1A.T	NR3C1.G
GNAI2.L	IGF1R.R	HIF1A.T	NT5E.G
GNAI2.L	IGF1R.R	HIF1A.T	PFKFB4.G
GNAI2.L	IGF1R.R	HIF1A.T	PIK3CA.G
GNAI2.L	IGF1R.R	HIF1A.T	RORA.G
GNAI2.L	IGF1R.R	HIF1A.T	SETD2.G
GNAI2.L	IGF1R.R	HIF1A.T	SLC2A1.G
GNAI2.L	IGF1R.R	HIF1A.T	TGFB3.G
GNAI2.L	IGF1R.R	HIF1A.T	VIM.G
GNAI2.L	IGF1R.R	HIF1A.T	WASF3.G
GNAI2.L	IGF1R.R	HIF1A.T	XPC.G
GNAI2.L	F2R.R	CREB1.T	ACACA.G
GNAI2.L	F2R.R	CREB1.T	ADRA1A.G
GNAI2.L	F2R.R	CREB1.T	CRTC1.G
GNAI2.L	F2R.R	CREB1.T	ERBB2.G
GNAI2.L	F2R.R	CREB1.T	GABPA.G
GNAI2.L	F2R.R	CREB1.T	GSK3A.G
GNAI2.L	F2R.R	CREB1.T	GSK3B.G
GNAI2.L	F2R.R	CREB1.T	LAPTM4B.G
GNAI2.L	F2R.R	CREB1.T	NF1.G
GNAI2.L	F2R.R	CREB1.T	NMNAT2.G
GNAI2.L	F2R.R	CREB1.T	NOLC1.G
GNAI2.L	F2R.R	CREB1.T	NR2F1.G
GNAI2.L	F2R.R	CREB1.T	NRF1.G
GNAI2.L	F2R.R	CREB1.T	ODC1.G
GNAI2.L	F2R.R	CREB1.T	PPM1D.G
GNAI2.L	F2R.R	CREB1.T	SOX9.G
GNAI2.L	F2R.R	CREB1.T	STMN1.G
GNAI2.L	F2R.R	CREB1.T	XPC.G
GNAI2.L	F2R.R	CREB1.T	BRCA1.G
GNAI2.L	F2R.R	CREB1.T	CCND1.G
GNAI2.L	F2R.R	CREB1.T	F3.G
GNAI2.L	F2R.R	CREB1.T	NRAS.G
GNAI2.L	F2R.R	CREB1.T	TF.G
GNAI2.L	F2R.R	NFIC.T	GFAP.G
GNAI2.L	F2R.R	NFIC.T	GTF3C1.G
GNAI2.L	F2R.R	NFIC.T	GTF3C2.G
GNAI2.L	F2R.R	NFIC.T	JUN.G
GNAI2.L	F2R.R	NFIC.T	CSNK2A1.G
GNAI2.L	F2R.R	NFIC.T	HRAS.G
GNAI2.L	F2R.R	NFIC.T	MBP.G
GNAI2.L	F2R.R	GATA2.T	ANGPT2.G
GNAI2.L	ADORA1.R	GATA1.T	ITGA2B.G
GNAI2.L	ADORA1.R	FOS.T	CCND1.G
GNAI2.L	ADORA1.R	FOS.T	CLU.G
GNAI2.L	ADORA1.R	FOS.T	ERCC4.G
GNAI2.L	ADORA1.R	FOS.T	FOS.G
GNAI2.L	ADORA1.R	FOS.T	LRIG2.G
GNAI2.L	ADORA1.R	FOS.T	NQO1.G
HBEGF.L	ERBB4.R	JUND.T	CCND1.G
HBEGF.L	ERBB4.R	JUND.T	F3.G
HBEGF.L	ERBB4.R	JUND.T	GADD45A.G
HBEGF.L	ERBB4.R	JUND.T	NQO1.G
HBEGF.L	ERBB4.R	JUND.T	SOX4.G
HBEGF.L	ERBB4.R	NFKBIA.T	PON2.G
HBEGF.L	ERBB4.R	NFKBIA.T	S100A6.G
HBEGF.L	ERBB4.R	SMAD3.T	BAMBI.G
HBEGF.L	ERBB4.R	SMAD3.T	COL7A1.G
HBEGF.L	ERBB4.R	SMAD3.T	JUN.G
HBEGF.L	ERBB4.R	SMAD3.T	MXD1.G
HBEGF.L	ERBB4.R	TCF3.T	CDK6.G
HBEGF.L	ERBB4.R	HDAC1.T	BAMBI.G
HBEGF.L	ERBB4.R	HDAC1.T	CCND1.G
HBEGF.L	ERBB4.R	HDAC1.T	CD82.G
HBEGF.L	ERBB4.R	HDAC1.T	EIF2AK1.G
HBEGF.L	ERBB4.R	HDAC1.T	FOS.G
HBEGF.L	ERBB4.R	HDAC1.T	GAD1.G
HBEGF.L	ERBB4.R	HDAC1.T	HMGCS1.G
HBEGF.L	ERBB4.R	HDAC1.T	PHB.G
HBEGF.L	ERBB4.R	HDAC1.T	PSIP1.G
HBEGF.L	ERBB4.R	HDAC1.T	SP1.G
HBEGF.L	ERBB4.R	HDAC1.T	TJP1.G
HBEGF.L	ERBB4.R	TCF7L2.T	WWC1.G
HBEGF.L	ERBB4.R	TCF7L2.T	STARD7.G
HBEGF.L	ERBB4.R	FOS.T	CCND1.G
HBEGF.L	ERBB4.R	FOS.T	CLU.G
HBEGF.L	ERBB4.R	FOS.T	ERCC4.G
HBEGF.L	ERBB4.R	FOS.T	FOS.G
HBEGF.L	ERBB4.R	FOS.T	LRIG2.G
HBEGF.L	ERBB4.R	FOS.T	NQO1.G
HBEGF.L	ERBB4.R	PARP1.T	E2F1.G
HBEGF.L	ERBB4.R	STAT6.T	CYP2E1.G
HBEGF.L	ERBB4.R	RARA.T	ETS1.G
HBEGF.L	ERBB4.R	RARA.T	GADD45A.G
HBEGF.L	ERBB4.R	HIF1A.T	ALDOA.G
HBEGF.L	ERBB4.R	HIF1A.T	AR.G
HBEGF.L	ERBB4.R	HIF1A.T	ARNT2.G
HBEGF.L	ERBB4.R	HIF1A.T	BNIP3.G
HBEGF.L	ERBB4.R	HIF1A.T	EDNRB.G
HBEGF.L	ERBB4.R	HIF1A.T	EGLN1.G
HBEGF.L	ERBB4.R	HIF1A.T	ENO1.G
HBEGF.L	ERBB4.R	HIF1A.T	FGF2.G
HBEGF.L	ERBB4.R	HIF1A.T	NR3C1.G
HBEGF.L	ERBB4.R	HIF1A.T	NT5E.G
HBEGF.L	ERBB4.R	HIF1A.T	PFKFB4.G
HBEGF.L	ERBB4.R	HIF1A.T	PIK3CA.G
HBEGF.L	ERBB4.R	HIF1A.T	RORA.G
HBEGF.L	ERBB4.R	HIF1A.T	SETD2.G
HBEGF.L	ERBB4.R	HIF1A.T	SLC2A1.G
HBEGF.L	ERBB4.R	HIF1A.T	TGFB3.G
HBEGF.L	ERBB4.R	HIF1A.T	VIM.G
HBEGF.L	ERBB4.R	HIF1A.T	WASF3.G
HBEGF.L	ERBB4.R	HIF1A.T	XPC.G
HGF.L	SDC1.R	HDAC2.T	CAD.G
HGF.L	SDC1.R	HDAC2.T	CCNE1.G
HGF.L	SDC1.R	HDAC2.T	DNMT1.G
HGF.L	SDC1.R	HDAC2.T	MYCN.G
HGF.L	SDC1.R	HDAC2.T	PHB.G
HGF.L	SDC1.R	XBP1.T	GAD1.G
HGF.L	SDC1.R	XBP1.T	ZHX2.G
HGF.L	SDC1.R	STAT6.T	CYP2E1.G
HLA-B.L	KLRD1.R	IRF2.T	DST.G
HLA-B.L	KLRD1.R	HDAC2.T	CAD.G
HLA-B.L	KLRD1.R	HDAC2.T	CCNE1.G
HLA-B.L	KLRD1.R	HDAC2.T	DNMT1.G
HLA-B.L	KLRD1.R	HDAC2.T	MYCN.G
HLA-B.L	KLRD1.R	HDAC2.T	PHB.G
HLA-B.L	KLRD1.R	IRF1.T	CCNE1.G
HLA-B.L	KLRD1.R	IRF1.T	DDX58.G
HLA-B.L	KLRD1.R	IRF1.T	DST.G
HLA-B.L	KLRD1.R	IRF1.T	EIF2AK2.G
HLA-B.L	KLRD1.R	IRF1.T	IFIT3.G
HLA-B.L	KLRD1.R	IRF1.T	OGN.G
HLA-B.L	KLRD1.R	IRF1.T	POLH.G
HLA-B.L	KLRD1.R	IRF1.T	TP53.G
HLA-B.L	KLRD1.R	CIITA.T	CREBBP.G
HLA-B.L	KLRD1.R	CIITA.T	IRF1.G
HLA-E.L	KLRD1.R	IRF2.T	DST.G
HLA-E.L	KLRD1.R	HDAC2.T	CAD.G
HLA-E.L	KLRD1.R	HDAC2.T	CCNE1.G
HLA-E.L	KLRD1.R	HDAC2.T	DNMT1.G
HLA-E.L	KLRD1.R	HDAC2.T	MYCN.G
HLA-E.L	KLRD1.R	HDAC2.T	PHB.G
HLA-E.L	KLRD1.R	IRF1.T	CCNE1.G
HLA-E.L	KLRD1.R	IRF1.T	DDX58.G
HLA-E.L	KLRD1.R	IRF1.T	DST.G
HLA-E.L	KLRD1.R	IRF1.T	EIF2AK2.G
HLA-E.L	KLRD1.R	IRF1.T	IFIT3.G
HLA-E.L	KLRD1.R	IRF1.T	OGN.G
HLA-E.L	KLRD1.R	IRF1.T	POLH.G
HLA-E.L	KLRD1.R	IRF1.T	TP53.G
HLA-E.L	KLRD1.R	CIITA.T	CREBBP.G
HLA-E.L	KLRD1.R	CIITA.T	IRF1.G
HLA-E.L	SLC16A4.R	ARNT.T	CCNE1.G
HLA-E.L	SLC16A4.R	ARNT.T	GAD1.G
HLA-E.L	SLC16A4.R	ARNT.T	JUN.G
HLA-E.L	SLC16A4.R	EP300.T	BRCA1.G
HLA-E.L	SLC16A4.R	EP300.T	CCND1.G
HLA-E.L	SLC16A4.R	EP300.T	CREBBP.G
HLA-E.L	SLC16A4.R	EP300.T	DNMT1.G
HLA-E.L	SLC16A4.R	EP300.T	EIF2AK1.G
HLA-E.L	SLC16A4.R	EP300.T	ERBB2.G
HLA-E.L	SLC16A4.R	EP300.T	GFAP.G
HLA-E.L	SLC16A4.R	EP300.T	HINFP.G
HLA-E.L	SLC16A4.R	EP300.T	NR1H4.G
HLA-E.L	SLC16A4.R	EP300.T	PARP1.G
HLA-E.L	SLC16A4.R	EP300.T	YY1.G
HLA-E.L	SLC16A4.R	EP300.T	ZEB1.G
HLA-E.L	SLC16A4.R	HIF1A.T	ALDOA.G
HLA-E.L	SLC16A4.R	HIF1A.T	AR.G
HLA-E.L	SLC16A4.R	HIF1A.T	ARNT2.G
HLA-E.L	SLC16A4.R	HIF1A.T	BNIP3.G
HLA-E.L	SLC16A4.R	HIF1A.T	EDNRB.G
HLA-E.L	SLC16A4.R	HIF1A.T	EGLN1.G
HLA-E.L	SLC16A4.R	HIF1A.T	ENO1.G
HLA-E.L	SLC16A4.R	HIF1A.T	FGF2.G
HLA-E.L	SLC16A4.R	HIF1A.T	NR3C1.G
HLA-E.L	SLC16A4.R	HIF1A.T	NT5E.G
HLA-E.L	SLC16A4.R	HIF1A.T	PFKFB4.G
HLA-E.L	SLC16A4.R	HIF1A.T	PIK3CA.G
HLA-E.L	SLC16A4.R	HIF1A.T	RORA.G
HLA-E.L	SLC16A4.R	HIF1A.T	SETD2.G
HLA-E.L	SLC16A4.R	HIF1A.T	SLC2A1.G
HLA-E.L	SLC16A4.R	HIF1A.T	TGFB3.G
HLA-E.L	SLC16A4.R	HIF1A.T	VIM.G
HLA-E.L	SLC16A4.R	HIF1A.T	WASF3.G
HLA-E.L	SLC16A4.R	HIF1A.T	XPC.G
HLA-G.L	KLRD1.R	IRF2.T	DST.G
HLA-G.L	KLRD1.R	HDAC2.T	CAD.G
HLA-G.L	KLRD1.R	HDAC2.T	CCNE1.G
HLA-G.L	KLRD1.R	HDAC2.T	DNMT1.G
HLA-G.L	KLRD1.R	HDAC2.T	MYCN.G
HLA-G.L	KLRD1.R	HDAC2.T	PHB.G
HLA-G.L	KLRD1.R	IRF1.T	CCNE1.G
HLA-G.L	KLRD1.R	IRF1.T	DDX58.G
HLA-G.L	KLRD1.R	IRF1.T	DST.G
HLA-G.L	KLRD1.R	IRF1.T	EIF2AK2.G
HLA-G.L	KLRD1.R	IRF1.T	IFIT3.G
HLA-G.L	KLRD1.R	IRF1.T	OGN.G
HLA-G.L	KLRD1.R	IRF1.T	POLH.G
HLA-G.L	KLRD1.R	IRF1.T	TP53.G
HLA-G.L	KLRD1.R	CIITA.T	CREBBP.G
HLA-G.L	KLRD1.R	CIITA.T	IRF1.G
HSP90B1.L	LRP1.R	RUNX2.T	AR.G
HSP90B1.L	LRP1.R	NFKBIA.T	PON2.G
HSP90B1.L	LRP1.R	NFKBIA.T	S100A6.G
ICAM4.L	ITGA2B.R	GATA1.T	ITGA2B.G
ICAM4.L	ITGA2B.R	ETS2.T	PDE7A.G
ICAM4.L	ITGA2B.R	ETS2.T	TP53.G
ICAM4.L	ITGA2B.R	BRCA1.T	CCNB1.G
ICAM4.L	ITGA2B.R	BRCA1.T	CCND1.G
ICAM4.L	ITGA2B.R	BRCA1.T	CDH3.G
ICAM4.L	ITGA2B.R	BRCA1.T	CDKN1B.G
ICAM4.L	ITGA2B.R	BRCA1.T	E2F6.G
ICAM4.L	ITGA2B.R	BRCA1.T	EGFR.G
ICAM4.L	ITGA2B.R	BRCA1.T	EGR1.G
ICAM4.L	ITGA2B.R	BRCA1.T	GADD45A.G
ICAM4.L	ITGA2B.R	BRCA1.T	HNRNPA2B1.G
ICAM4.L	ITGA2B.R	BRCA1.T	IGF1R.G
ICAM4.L	ITGA2B.R	BRCA1.T	KHSRP.G
ICAM4.L	ITGA2B.R	BRCA1.T	KRT18.G
ICAM4.L	ITGA2B.R	BRCA1.T	MAD2L1.G
ICAM4.L	ITGA2B.R	BRCA1.T	STAT2.G
IGF1.L	INSR.R	PPARD.T	SOD1.G
IGF1.L	INSR.R	PPARD.T	GADD45A.G
IGF1.L	INSR.R	HSF1.T	FKBP4.G
IGF1.L	INSR.R	HSF1.T	HSPA4.G
IGF1.L	INSR.R	HSF1.T	SESN3.G
IGF1.L	INSR.R	SMAD3.T	BAMBI.G
IGF1.L	INSR.R	SMAD3.T	COL7A1.G
IGF1.L	INSR.R	SMAD3.T	JUN.G
IGF1.L	INSR.R	SMAD3.T	MXD1.G
IGF1.L	INSR.R	HDAC2.T	CAD.G
IGF1.L	INSR.R	HDAC2.T	CCNE1.G
IGF1.L	INSR.R	HDAC2.T	DNMT1.G
IGF1.L	INSR.R	HDAC2.T	MYCN.G
IGF1.L	INSR.R	HDAC2.T	PHB.G
IGF1.L	INSR.R	IRF1.T	CCNE1.G
IGF1.L	INSR.R	IRF1.T	DDX58.G
IGF1.L	INSR.R	IRF1.T	DST.G
IGF1.L	INSR.R	IRF1.T	EIF2AK2.G
IGF1.L	INSR.R	IRF1.T	IFIT3.G
IGF1.L	INSR.R	IRF1.T	OGN.G
IGF1.L	INSR.R	IRF1.T	POLH.G
IGF1.L	INSR.R	IRF1.T	TP53.G
IGF1.L	INSR.R	TCF3.T	CDK6.G
IGF1.L	INSR.R	EGR1.T	ACHE.G
IGF1.L	INSR.R	EGR1.T	AR.G
IGF1.L	INSR.R	EGR1.T	EGFR.G
IGF1.L	INSR.R	EGR1.T	F3.G
IGF1.L	INSR.R	EGR1.T	IMPDH2.G
IGF1.L	INSR.R	EGR1.T	LDLR.G
IGF1.L	INSR.R	EGR1.T	LMTK2.G
IGF1.L	INSR.R	EGR1.T	UBE2S.G
IGF1.L	INSR.R	EGR1.T	JUN.G
IGF1.L	INSR.R	TCF7L2.T	WWC1.G
IGF1.L	INSR.R	TCF7L2.T	STARD7.G
IGF1.L	INSR.R	FOS.T	CCND1.G
IGF1.L	INSR.R	FOS.T	CLU.G
IGF1.L	INSR.R	FOS.T	ERCC4.G
IGF1.L	INSR.R	FOS.T	FOS.G
IGF1.L	INSR.R	FOS.T	LRIG2.G
IGF1.L	INSR.R	FOS.T	NQO1.G
IGF1.L	INSR.R	PARP1.T	E2F1.G
IGF1.L	INSR.R	EP300.T	BRCA1.G
IGF1.L	INSR.R	EP300.T	CCND1.G
IGF1.L	INSR.R	EP300.T	CREBBP.G
IGF1.L	INSR.R	EP300.T	DNMT1.G
IGF1.L	INSR.R	EP300.T	EIF2AK1.G
IGF1.L	INSR.R	EP300.T	ERBB2.G
IGF1.L	INSR.R	EP300.T	GFAP.G
IGF1.L	INSR.R	EP300.T	HINFP.G
IGF1.L	INSR.R	EP300.T	NR1H4.G
IGF1.L	INSR.R	EP300.T	PARP1.G
IGF1.L	INSR.R	EP300.T	YY1.G
IGF1.L	INSR.R	EP300.T	ZEB1.G
IGF1.L	INSR.R	BRCA1.T	CCNB1.G
IGF1.L	INSR.R	BRCA1.T	CCND1.G
IGF1.L	INSR.R	BRCA1.T	CDH3.G
IGF1.L	INSR.R	BRCA1.T	CDKN1B.G
IGF1.L	INSR.R	BRCA1.T	E2F6.G
IGF1.L	INSR.R	BRCA1.T	EGFR.G
IGF1.L	INSR.R	BRCA1.T	EGR1.G
IGF1.L	INSR.R	BRCA1.T	GADD45A.G
IGF1.L	INSR.R	BRCA1.T	HNRNPA2B1.G
IGF1.L	INSR.R	BRCA1.T	IGF1R.G
IGF1.L	INSR.R	BRCA1.T	KHSRP.G
IGF1.L	INSR.R	BRCA1.T	KRT18.G
IGF1.L	INSR.R	BRCA1.T	MAD2L1.G
IGF1.L	INSR.R	BRCA1.T	STAT2.G
IGF1.L	IGF1R.R	PPARD.T	SOD1.G
IGF1.L	IGF1R.R	PPARD.T	GADD45A.G
IGF1.L	IGF1R.R	ARNT.T	CCNE1.G
IGF1.L	IGF1R.R	ARNT.T	GAD1.G
IGF1.L	IGF1R.R	ARNT.T	JUN.G
IGF1.L	IGF1R.R	HSF1.T	FKBP4.G
IGF1.L	IGF1R.R	HSF1.T	HSPA4.G
IGF1.L	IGF1R.R	HSF1.T	SESN3.G
IGF1.L	IGF1R.R	CTCF.T	BRCA1.G
IGF1.L	IGF1R.R	CTCF.T	CCND1.G
IGF1.L	IGF1R.R	CTCF.T	CELSR3.G
IGF1.L	IGF1R.R	CTCF.T	DMPK.G
IGF1.L	IGF1R.R	CTCF.T	IPO13.G
IGF1.L	IGF1R.R	CTCF.T	MEG3.G
IGF1.L	IGF1R.R	CTCF.T	NANOG.G
IGF1.L	IGF1R.R	CTCF.T	NF1.G
IGF1.L	IGF1R.R	CTCF.T	PTPRG.G
IGF1.L	IGF1R.R	CTCF.T	RAD21.G
IGF1.L	IGF1R.R	CTCF.T	RBL2.G
IGF1.L	IGF1R.R	CTCF.T	SLC6A4.G
IGF1.L	IGF1R.R	SMAD3.T	BAMBI.G
IGF1.L	IGF1R.R	SMAD3.T	COL7A1.G
IGF1.L	IGF1R.R	SMAD3.T	JUN.G
IGF1.L	IGF1R.R	SMAD3.T	MXD1.G
IGF1.L	IGF1R.R	HDAC2.T	CAD.G
IGF1.L	IGF1R.R	HDAC2.T	CCNE1.G
IGF1.L	IGF1R.R	HDAC2.T	DNMT1.G
IGF1.L	IGF1R.R	HDAC2.T	MYCN.G
IGF1.L	IGF1R.R	HDAC2.T	PHB.G
IGF1.L	IGF1R.R	IRF1.T	CCNE1.G
IGF1.L	IGF1R.R	IRF1.T	DDX58.G
IGF1.L	IGF1R.R	IRF1.T	DST.G
IGF1.L	IGF1R.R	IRF1.T	EIF2AK2.G
IGF1.L	IGF1R.R	IRF1.T	IFIT3.G
IGF1.L	IGF1R.R	IRF1.T	OGN.G
IGF1.L	IGF1R.R	IRF1.T	POLH.G
IGF1.L	IGF1R.R	IRF1.T	TP53.G
IGF1.L	IGF1R.R	NFIC.T	GFAP.G
IGF1.L	IGF1R.R	NFIC.T	GTF3C1.G
IGF1.L	IGF1R.R	NFIC.T	GTF3C2.G
IGF1.L	IGF1R.R	NFIC.T	JUN.G
IGF1.L	IGF1R.R	NFIC.T	CSNK2A1.G
IGF1.L	IGF1R.R	NFIC.T	HRAS.G
IGF1.L	IGF1R.R	NFIC.T	MBP.G
IGF1.L	IGF1R.R	TCF7L2.T	WWC1.G
IGF1.L	IGF1R.R	TCF7L2.T	STARD7.G
IGF1.L	IGF1R.R	FOS.T	CCND1.G
IGF1.L	IGF1R.R	FOS.T	CLU.G
IGF1.L	IGF1R.R	FOS.T	ERCC4.G
IGF1.L	IGF1R.R	FOS.T	FOS.G
IGF1.L	IGF1R.R	FOS.T	LRIG2.G
IGF1.L	IGF1R.R	FOS.T	NQO1.G
IGF1.L	IGF1R.R	CREB1.T	ACACA.G
IGF1.L	IGF1R.R	CREB1.T	ADRA1A.G
IGF1.L	IGF1R.R	CREB1.T	CRTC1.G
IGF1.L	IGF1R.R	CREB1.T	ERBB2.G
IGF1.L	IGF1R.R	CREB1.T	GABPA.G
IGF1.L	IGF1R.R	CREB1.T	GSK3A.G
IGF1.L	IGF1R.R	CREB1.T	GSK3B.G
IGF1.L	IGF1R.R	CREB1.T	LAPTM4B.G
IGF1.L	IGF1R.R	CREB1.T	NF1.G
IGF1.L	IGF1R.R	CREB1.T	NMNAT2.G
IGF1.L	IGF1R.R	CREB1.T	NOLC1.G
IGF1.L	IGF1R.R	CREB1.T	NR2F1.G
IGF1.L	IGF1R.R	CREB1.T	NRF1.G
IGF1.L	IGF1R.R	CREB1.T	ODC1.G
IGF1.L	IGF1R.R	CREB1.T	PPM1D.G
IGF1.L	IGF1R.R	CREB1.T	SOX9.G
IGF1.L	IGF1R.R	CREB1.T	STMN1.G
IGF1.L	IGF1R.R	CREB1.T	XPC.G
IGF1.L	IGF1R.R	CREB1.T	BRCA1.G
IGF1.L	IGF1R.R	CREB1.T	CCND1.G
IGF1.L	IGF1R.R	CREB1.T	F3.G
IGF1.L	IGF1R.R	CREB1.T	NRAS.G
IGF1.L	IGF1R.R	CREB1.T	TF.G
IGF1.L	IGF1R.R	PARP1.T	E2F1.G
IGF1.L	IGF1R.R	GLI2.T	JUN.G
IGF1.L	IGF1R.R	EP300.T	BRCA1.G
IGF1.L	IGF1R.R	EP300.T	CCND1.G
IGF1.L	IGF1R.R	EP300.T	CREBBP.G
IGF1.L	IGF1R.R	EP300.T	DNMT1.G
IGF1.L	IGF1R.R	EP300.T	EIF2AK1.G
IGF1.L	IGF1R.R	EP300.T	ERBB2.G
IGF1.L	IGF1R.R	EP300.T	GFAP.G
IGF1.L	IGF1R.R	EP300.T	HINFP.G
IGF1.L	IGF1R.R	EP300.T	NR1H4.G
IGF1.L	IGF1R.R	EP300.T	PARP1.G
IGF1.L	IGF1R.R	EP300.T	YY1.G
IGF1.L	IGF1R.R	EP300.T	ZEB1.G
IGF1.L	IGF1R.R	DNMT1.T	BMP2.G
IGF1.L	IGF1R.R	DNMT1.T	GAD1.G
IGF1.L	IGF1R.R	DNMT1.T	MSH2.G
IGF1.L	IGF1R.R	DNMT1.T	RELN.G
IGF1.L	IGF1R.R	DNMT1.T	SFRP1.G
IGF1.L	IGF1R.R	DNMT1.T	TP53.G
IGF1.L	IGF1R.R	BRCA1.T	CCNB1.G
IGF1.L	IGF1R.R	BRCA1.T	CCND1.G
IGF1.L	IGF1R.R	BRCA1.T	CDH3.G
IGF1.L	IGF1R.R	BRCA1.T	CDKN1B.G
IGF1.L	IGF1R.R	BRCA1.T	E2F6.G
IGF1.L	IGF1R.R	BRCA1.T	EGFR.G
IGF1.L	IGF1R.R	BRCA1.T	EGR1.G
IGF1.L	IGF1R.R	BRCA1.T	GADD45A.G
IGF1.L	IGF1R.R	BRCA1.T	HNRNPA2B1.G
IGF1.L	IGF1R.R	BRCA1.T	IGF1R.G
IGF1.L	IGF1R.R	BRCA1.T	KHSRP.G
IGF1.L	IGF1R.R	BRCA1.T	KRT18.G
IGF1.L	IGF1R.R	BRCA1.T	MAD2L1.G
IGF1.L	IGF1R.R	BRCA1.T	STAT2.G
IGF1.L	IGF1R.R	HDAC4.T	CDKN2A.G
IGF1.L	IGF1R.R	HDAC4.T	SMAD4.G
IGF1.L	IGF1R.R	HIF1A.T	ALDOA.G
IGF1.L	IGF1R.R	HIF1A.T	AR.G
IGF1.L	IGF1R.R	HIF1A.T	ARNT2.G
IGF1.L	IGF1R.R	HIF1A.T	BNIP3.G
IGF1.L	IGF1R.R	HIF1A.T	EDNRB.G
IGF1.L	IGF1R.R	HIF1A.T	EGLN1.G
IGF1.L	IGF1R.R	HIF1A.T	ENO1.G
IGF1.L	IGF1R.R	HIF1A.T	FGF2.G
IGF1.L	IGF1R.R	HIF1A.T	NR3C1.G
IGF1.L	IGF1R.R	HIF1A.T	NT5E.G
IGF1.L	IGF1R.R	HIF1A.T	PFKFB4.G
IGF1.L	IGF1R.R	HIF1A.T	PIK3CA.G
IGF1.L	IGF1R.R	HIF1A.T	RORA.G
IGF1.L	IGF1R.R	HIF1A.T	SETD2.G
IGF1.L	IGF1R.R	HIF1A.T	SLC2A1.G
IGF1.L	IGF1R.R	HIF1A.T	TGFB3.G
IGF1.L	IGF1R.R	HIF1A.T	VIM.G
IGF1.L	IGF1R.R	HIF1A.T	WASF3.G
IGF1.L	IGF1R.R	HIF1A.T	XPC.G
IL6.L	F3.R	ARNT.T	CCNE1.G
IL6.L	F3.R	ARNT.T	GAD1.G
IL6.L	F3.R	ARNT.T	JUN.G
IL6.L	F3.R	JUND.T	CCND1.G
IL6.L	F3.R	JUND.T	F3.G
IL6.L	F3.R	JUND.T	GADD45A.G
IL6.L	F3.R	JUND.T	NQO1.G
IL6.L	F3.R	JUND.T	SOX4.G
IL6.L	F3.R	FOS.T	CCND1.G
IL6.L	F3.R	FOS.T	CLU.G
IL6.L	F3.R	FOS.T	ERCC4.G
IL6.L	F3.R	FOS.T	FOS.G
IL6.L	F3.R	FOS.T	LRIG2.G
IL6.L	F3.R	FOS.T	NQO1.G
IL6.L	F3.R	USF1.T	APC.G
IL6.L	F3.R	USF1.T	APEX1.G
IL6.L	F3.R	USF1.T	POU2F1.G
IL6.L	F3.R	USF1.T	PTGDS.G
IL6.L	F3.R	USF1.T	S100A6.G
IL6.L	F3.R	USF1.T	TCN2.G
IL6.L	F3.R	USF1.T	TOP3A.G
IL6.L	F3.R	USF1.T	CCND1.G
IL6.L	F3.R	USF1.T	TP53.G
IL6.L	F3.R	BRCA1.T	CCNB1.G
IL6.L	F3.R	BRCA1.T	CCND1.G
IL6.L	F3.R	BRCA1.T	CDH3.G
IL6.L	F3.R	BRCA1.T	CDKN1B.G
IL6.L	F3.R	BRCA1.T	E2F6.G
IL6.L	F3.R	BRCA1.T	EGFR.G
IL6.L	F3.R	BRCA1.T	EGR1.G
IL6.L	F3.R	BRCA1.T	GADD45A.G
IL6.L	F3.R	BRCA1.T	HNRNPA2B1.G
IL6.L	F3.R	BRCA1.T	IGF1R.G
IL6.L	F3.R	BRCA1.T	KHSRP.G
IL6.L	F3.R	BRCA1.T	KRT18.G
IL6.L	F3.R	BRCA1.T	MAD2L1.G
IL6.L	F3.R	BRCA1.T	STAT2.G
IL6.L	F3.R	EGR1.T	ACHE.G
IL6.L	F3.R	EGR1.T	AR.G
IL6.L	F3.R	EGR1.T	EGFR.G
IL6.L	F3.R	EGR1.T	F3.G
IL6.L	F3.R	EGR1.T	IMPDH2.G
IL6.L	F3.R	EGR1.T	LDLR.G
IL6.L	F3.R	EGR1.T	LMTK2.G
IL6.L	F3.R	EGR1.T	UBE2S.G
IL6.L	F3.R	EGR1.T	JUN.G
IL6.L	F3.R	VDR.T	AMH.G
IL6.L	F3.R	VDR.T	CYP3A5.G
IL6.L	F3.R	VDR.T	ERBB2.G
IL6.L	F3.R	VDR.T	PODXL.G
INHBA.L	ACVR2A.R	TCF7L2.T	WWC1.G
INHBA.L	ACVR2A.R	TCF7L2.T	STARD7.G
INHBA.L	ACVR2A.R	VDR.T	AMH.G
INHBA.L	ACVR2A.R	VDR.T	CYP3A5.G
INHBA.L	ACVR2A.R	VDR.T	ERBB2.G
INHBA.L	ACVR2A.R	VDR.T	PODXL.G
INHBA.L	ACVR2A.R	EP300.T	BRCA1.G
INHBA.L	ACVR2A.R	EP300.T	CCND1.G
INHBA.L	ACVR2A.R	EP300.T	CREBBP.G
INHBA.L	ACVR2A.R	EP300.T	DNMT1.G
INHBA.L	ACVR2A.R	EP300.T	EIF2AK1.G
INHBA.L	ACVR2A.R	EP300.T	ERBB2.G
INHBA.L	ACVR2A.R	EP300.T	GFAP.G
INHBA.L	ACVR2A.R	EP300.T	HINFP.G
INHBA.L	ACVR2A.R	EP300.T	NR1H4.G
INHBA.L	ACVR2A.R	EP300.T	PARP1.G
INHBA.L	ACVR2A.R	EP300.T	YY1.G
INHBA.L	ACVR2A.R	EP300.T	ZEB1.G
INHBA.L	ACVR2A.R	BRCA1.T	CCNB1.G
INHBA.L	ACVR2A.R	BRCA1.T	CCND1.G
INHBA.L	ACVR2A.R	BRCA1.T	CDH3.G
INHBA.L	ACVR2A.R	BRCA1.T	CDKN1B.G
INHBA.L	ACVR2A.R	BRCA1.T	E2F6.G
INHBA.L	ACVR2A.R	BRCA1.T	EGFR.G
INHBA.L	ACVR2A.R	BRCA1.T	EGR1.G
INHBA.L	ACVR2A.R	BRCA1.T	GADD45A.G
INHBA.L	ACVR2A.R	BRCA1.T	HNRNPA2B1.G
INHBA.L	ACVR2A.R	BRCA1.T	IGF1R.G
INHBA.L	ACVR2A.R	BRCA1.T	KHSRP.G
INHBA.L	ACVR2A.R	BRCA1.T	KRT18.G
INHBA.L	ACVR2A.R	BRCA1.T	MAD2L1.G
INHBA.L	ACVR2A.R	BRCA1.T	STAT2.G
INHBA.L	ACVR2A.R	HDAC4.T	CDKN2A.G
INHBA.L	ACVR2A.R	HDAC4.T	SMAD4.G
INHBA.L	ACVR2A.R	GATA2.T	ANGPT2.G
INHBA.L	ACVR2B.R	SMAD3.T	BAMBI.G
INHBA.L	ACVR2B.R	SMAD3.T	COL7A1.G
INHBA.L	ACVR2B.R	SMAD3.T	JUN.G
INHBA.L	ACVR2B.R	SMAD3.T	MXD1.G
INHBA.L	ACVR2B.R	HDAC1.T	BAMBI.G
INHBA.L	ACVR2B.R	HDAC1.T	CCND1.G
INHBA.L	ACVR2B.R	HDAC1.T	CD82.G
INHBA.L	ACVR2B.R	HDAC1.T	EIF2AK1.G
INHBA.L	ACVR2B.R	HDAC1.T	FOS.G
INHBA.L	ACVR2B.R	HDAC1.T	GAD1.G
INHBA.L	ACVR2B.R	HDAC1.T	HMGCS1.G
INHBA.L	ACVR2B.R	HDAC1.T	PHB.G
INHBA.L	ACVR2B.R	HDAC1.T	PSIP1.G
INHBA.L	ACVR2B.R	HDAC1.T	SP1.G
INHBA.L	ACVR2B.R	HDAC1.T	TJP1.G
INHBA.L	ACVR2B.R	TCF7L2.T	WWC1.G
INHBA.L	ACVR2B.R	TCF7L2.T	STARD7.G
INHBA.L	ACVR2B.R	EP300.T	BRCA1.G
INHBA.L	ACVR2B.R	EP300.T	CCND1.G
INHBA.L	ACVR2B.R	EP300.T	CREBBP.G
INHBA.L	ACVR2B.R	EP300.T	DNMT1.G
INHBA.L	ACVR2B.R	EP300.T	EIF2AK1.G
INHBA.L	ACVR2B.R	EP300.T	ERBB2.G
INHBA.L	ACVR2B.R	EP300.T	GFAP.G
INHBA.L	ACVR2B.R	EP300.T	HINFP.G
INHBA.L	ACVR2B.R	EP300.T	NR1H4.G
INHBA.L	ACVR2B.R	EP300.T	PARP1.G
INHBA.L	ACVR2B.R	EP300.T	YY1.G
INHBA.L	ACVR2B.R	EP300.T	ZEB1.G
INHBA.L	ACVR2B.R	HDAC4.T	CDKN2A.G
INHBA.L	ACVR2B.R	HDAC4.T	SMAD4.G
INHBA.L	ACVR1B.R	ETS2.T	PDE7A.G
INHBA.L	ACVR1B.R	ETS2.T	TP53.G
INHBA.L	ACVR1B.R	VDR.T	AMH.G
INHBA.L	ACVR1B.R	VDR.T	CYP3A5.G
INHBA.L	ACVR1B.R	VDR.T	ERBB2.G
INHBA.L	ACVR1B.R	VDR.T	PODXL.G
INHBA.L	ACVR1B.R	EP300.T	BRCA1.G
INHBA.L	ACVR1B.R	EP300.T	CCND1.G
INHBA.L	ACVR1B.R	EP300.T	CREBBP.G
INHBA.L	ACVR1B.R	EP300.T	DNMT1.G
INHBA.L	ACVR1B.R	EP300.T	EIF2AK1.G
INHBA.L	ACVR1B.R	EP300.T	ERBB2.G
INHBA.L	ACVR1B.R	EP300.T	GFAP.G
INHBA.L	ACVR1B.R	EP300.T	HINFP.G
INHBA.L	ACVR1B.R	EP300.T	NR1H4.G
INHBA.L	ACVR1B.R	EP300.T	PARP1.G
INHBA.L	ACVR1B.R	EP300.T	YY1.G
INHBA.L	ACVR1B.R	EP300.T	ZEB1.G
INHBA.L	ACVR1B.R	BRCA1.T	CCNB1.G
INHBA.L	ACVR1B.R	BRCA1.T	CCND1.G
INHBA.L	ACVR1B.R	BRCA1.T	CDH3.G
INHBA.L	ACVR1B.R	BRCA1.T	CDKN1B.G
INHBA.L	ACVR1B.R	BRCA1.T	E2F6.G
INHBA.L	ACVR1B.R	BRCA1.T	EGFR.G
INHBA.L	ACVR1B.R	BRCA1.T	EGR1.G
INHBA.L	ACVR1B.R	BRCA1.T	GADD45A.G
INHBA.L	ACVR1B.R	BRCA1.T	HNRNPA2B1.G
INHBA.L	ACVR1B.R	BRCA1.T	IGF1R.G
INHBA.L	ACVR1B.R	BRCA1.T	KHSRP.G
INHBA.L	ACVR1B.R	BRCA1.T	KRT18.G
INHBA.L	ACVR1B.R	BRCA1.T	MAD2L1.G
INHBA.L	ACVR1B.R	BRCA1.T	STAT2.G
INHBA.L	ACVR1B.R	HDAC4.T	CDKN2A.G
INHBA.L	ACVR1B.R	HDAC4.T	SMAD4.G
INHBA.L	TGFBR3.R	PPARD.T	SOD1.G
INHBA.L	TGFBR3.R	PPARD.T	GADD45A.G
INHBA.L	TGFBR3.R	JUND.T	CCND1.G
INHBA.L	TGFBR3.R	JUND.T	F3.G
INHBA.L	TGFBR3.R	JUND.T	GADD45A.G
INHBA.L	TGFBR3.R	JUND.T	NQO1.G
INHBA.L	TGFBR3.R	JUND.T	SOX4.G
INHBA.L	TGFBR3.R	LEF1.T	HERC2.G
INHBA.L	TGFBR3.R	HIF1A.T	ALDOA.G
INHBA.L	TGFBR3.R	HIF1A.T	AR.G
INHBA.L	TGFBR3.R	HIF1A.T	ARNT2.G
INHBA.L	TGFBR3.R	HIF1A.T	BNIP3.G
INHBA.L	TGFBR3.R	HIF1A.T	EDNRB.G
INHBA.L	TGFBR3.R	HIF1A.T	EGLN1.G
INHBA.L	TGFBR3.R	HIF1A.T	ENO1.G
INHBA.L	TGFBR3.R	HIF1A.T	FGF2.G
INHBA.L	TGFBR3.R	HIF1A.T	NR3C1.G
INHBA.L	TGFBR3.R	HIF1A.T	NT5E.G
INHBA.L	TGFBR3.R	HIF1A.T	PFKFB4.G
INHBA.L	TGFBR3.R	HIF1A.T	PIK3CA.G
INHBA.L	TGFBR3.R	HIF1A.T	RORA.G
INHBA.L	TGFBR3.R	HIF1A.T	SETD2.G
INHBA.L	TGFBR3.R	HIF1A.T	SLC2A1.G
INHBA.L	TGFBR3.R	HIF1A.T	TGFB3.G
INHBA.L	TGFBR3.R	HIF1A.T	VIM.G
INHBA.L	TGFBR3.R	HIF1A.T	WASF3.G
INHBA.L	TGFBR3.R	HIF1A.T	XPC.G
INHBA.L	TGFBR3.R	GATA2.T	ANGPT2.G
JAG2.L	NOTCH1.R	ARNT.T	CCNE1.G
JAG2.L	NOTCH1.R	ARNT.T	GAD1.G
JAG2.L	NOTCH1.R	ARNT.T	JUN.G
JAG2.L	NOTCH1.R	JUND.T	CCND1.G
JAG2.L	NOTCH1.R	JUND.T	F3.G
JAG2.L	NOTCH1.R	JUND.T	GADD45A.G
JAG2.L	NOTCH1.R	JUND.T	NQO1.G
JAG2.L	NOTCH1.R	JUND.T	SOX4.G
JAG2.L	NOTCH1.R	ATF2.T	CCND1.G
JAG2.L	NOTCH1.R	ATF2.T	DUSP10.G
JAG2.L	NOTCH1.R	ATF2.T	KAT5.G
JAG2.L	NOTCH1.R	ATF2.T	ITGB8.G
JAG2.L	NOTCH1.R	ATF2.T	ST3GAL5.G
JAG2.L	NOTCH1.R	ATF2.T	FOS.G
JAG2.L	NOTCH1.R	POU2F1.T	CCND1.G
JAG2.L	NOTCH1.R	POU2F1.T	RPTOR.G
JAG2.L	NOTCH1.R	POU2F1.T	TXNRD1.G
JAG2.L	NOTCH1.R	POU2F1.T	VWF.G
JAG2.L	NOTCH1.R	CTCF.T	BRCA1.G
JAG2.L	NOTCH1.R	CTCF.T	CCND1.G
JAG2.L	NOTCH1.R	CTCF.T	CELSR3.G
JAG2.L	NOTCH1.R	CTCF.T	DMPK.G
JAG2.L	NOTCH1.R	CTCF.T	IPO13.G
JAG2.L	NOTCH1.R	CTCF.T	MEG3.G
JAG2.L	NOTCH1.R	CTCF.T	NANOG.G
JAG2.L	NOTCH1.R	CTCF.T	NF1.G
JAG2.L	NOTCH1.R	CTCF.T	PTPRG.G
JAG2.L	NOTCH1.R	CTCF.T	RAD21.G
JAG2.L	NOTCH1.R	CTCF.T	RBL2.G
JAG2.L	NOTCH1.R	CTCF.T	SLC6A4.G
JAG2.L	NOTCH1.R	SMAD3.T	BAMBI.G
JAG2.L	NOTCH1.R	SMAD3.T	COL7A1.G
JAG2.L	NOTCH1.R	SMAD3.T	JUN.G
JAG2.L	NOTCH1.R	SMAD3.T	MXD1.G
JAG2.L	NOTCH1.R	IRF1.T	CCNE1.G
JAG2.L	NOTCH1.R	IRF1.T	DDX58.G
JAG2.L	NOTCH1.R	IRF1.T	DST.G
JAG2.L	NOTCH1.R	IRF1.T	EIF2AK2.G
JAG2.L	NOTCH1.R	IRF1.T	IFIT3.G
JAG2.L	NOTCH1.R	IRF1.T	OGN.G
JAG2.L	NOTCH1.R	IRF1.T	POLH.G
JAG2.L	NOTCH1.R	IRF1.T	TP53.G
JAG2.L	NOTCH1.R	TCF3.T	CDK6.G
JAG2.L	NOTCH1.R	NFIC.T	GFAP.G
JAG2.L	NOTCH1.R	NFIC.T	GTF3C1.G
JAG2.L	NOTCH1.R	NFIC.T	GTF3C2.G
JAG2.L	NOTCH1.R	NFIC.T	JUN.G
JAG2.L	NOTCH1.R	NFIC.T	CSNK2A1.G
JAG2.L	NOTCH1.R	NFIC.T	HRAS.G
JAG2.L	NOTCH1.R	NFIC.T	MBP.G
JAG2.L	NOTCH1.R	EGR1.T	ACHE.G
JAG2.L	NOTCH1.R	EGR1.T	AR.G
JAG2.L	NOTCH1.R	EGR1.T	EGFR.G
JAG2.L	NOTCH1.R	EGR1.T	F3.G
JAG2.L	NOTCH1.R	EGR1.T	IMPDH2.G
JAG2.L	NOTCH1.R	EGR1.T	LDLR.G
JAG2.L	NOTCH1.R	EGR1.T	LMTK2.G
JAG2.L	NOTCH1.R	EGR1.T	UBE2S.G
JAG2.L	NOTCH1.R	EGR1.T	JUN.G
JAG2.L	NOTCH1.R	HDAC1.T	BAMBI.G
JAG2.L	NOTCH1.R	HDAC1.T	CCND1.G
JAG2.L	NOTCH1.R	HDAC1.T	CD82.G
JAG2.L	NOTCH1.R	HDAC1.T	EIF2AK1.G
JAG2.L	NOTCH1.R	HDAC1.T	FOS.G
JAG2.L	NOTCH1.R	HDAC1.T	GAD1.G
JAG2.L	NOTCH1.R	HDAC1.T	HMGCS1.G
JAG2.L	NOTCH1.R	HDAC1.T	PHB.G
JAG2.L	NOTCH1.R	HDAC1.T	PSIP1.G
JAG2.L	NOTCH1.R	HDAC1.T	SP1.G
JAG2.L	NOTCH1.R	HDAC1.T	TJP1.G
JAG2.L	NOTCH1.R	TCF7L2.T	WWC1.G
JAG2.L	NOTCH1.R	TCF7L2.T	STARD7.G
JAG2.L	NOTCH1.R	FOS.T	CCND1.G
JAG2.L	NOTCH1.R	FOS.T	CLU.G
JAG2.L	NOTCH1.R	FOS.T	ERCC4.G
JAG2.L	NOTCH1.R	FOS.T	FOS.G
JAG2.L	NOTCH1.R	FOS.T	LRIG2.G
JAG2.L	NOTCH1.R	FOS.T	NQO1.G
JAG2.L	NOTCH1.R	USF2.T	APC.G
JAG2.L	NOTCH1.R	USF2.T	ASPH.G
JAG2.L	NOTCH1.R	USF2.T	IGF2R.G
JAG2.L	NOTCH1.R	USF2.T	POU2F1.G
JAG2.L	NOTCH1.R	USF2.T	TCN2.G
JAG2.L	NOTCH1.R	USF2.T	TOP3A.G
JAG2.L	NOTCH1.R	USF2.T	TYMS.G
JAG2.L	NOTCH1.R	IRF2.T	DST.G
JAG2.L	NOTCH1.R	TP73.T	E2F1.G
JAG2.L	NOTCH1.R	EP300.T	BRCA1.G
JAG2.L	NOTCH1.R	EP300.T	CCND1.G
JAG2.L	NOTCH1.R	EP300.T	CREBBP.G
JAG2.L	NOTCH1.R	EP300.T	DNMT1.G
JAG2.L	NOTCH1.R	EP300.T	EIF2AK1.G
JAG2.L	NOTCH1.R	EP300.T	ERBB2.G
JAG2.L	NOTCH1.R	EP300.T	GFAP.G
JAG2.L	NOTCH1.R	EP300.T	HINFP.G
JAG2.L	NOTCH1.R	EP300.T	NR1H4.G
JAG2.L	NOTCH1.R	EP300.T	PARP1.G
JAG2.L	NOTCH1.R	EP300.T	YY1.G
JAG2.L	NOTCH1.R	EP300.T	ZEB1.G
JAG2.L	NOTCH1.R	USF1.T	APC.G
JAG2.L	NOTCH1.R	USF1.T	APEX1.G
JAG2.L	NOTCH1.R	USF1.T	POU2F1.G
JAG2.L	NOTCH1.R	USF1.T	PTGDS.G
JAG2.L	NOTCH1.R	USF1.T	S100A6.G
JAG2.L	NOTCH1.R	USF1.T	TCN2.G
JAG2.L	NOTCH1.R	USF1.T	TOP3A.G
JAG2.L	NOTCH1.R	USF1.T	CCND1.G
JAG2.L	NOTCH1.R	USF1.T	TP53.G
JAG2.L	NOTCH1.R	DNMT1.T	BMP2.G
JAG2.L	NOTCH1.R	DNMT1.T	GAD1.G
JAG2.L	NOTCH1.R	DNMT1.T	MSH2.G
JAG2.L	NOTCH1.R	DNMT1.T	RELN.G
JAG2.L	NOTCH1.R	DNMT1.T	SFRP1.G
JAG2.L	NOTCH1.R	DNMT1.T	TP53.G
JAG2.L	NOTCH1.R	BRCA1.T	CCNB1.G
JAG2.L	NOTCH1.R	BRCA1.T	CCND1.G
JAG2.L	NOTCH1.R	BRCA1.T	CDH3.G
JAG2.L	NOTCH1.R	BRCA1.T	CDKN1B.G
JAG2.L	NOTCH1.R	BRCA1.T	E2F6.G
JAG2.L	NOTCH1.R	BRCA1.T	EGFR.G
JAG2.L	NOTCH1.R	BRCA1.T	EGR1.G
JAG2.L	NOTCH1.R	BRCA1.T	GADD45A.G
JAG2.L	NOTCH1.R	BRCA1.T	HNRNPA2B1.G
JAG2.L	NOTCH1.R	BRCA1.T	IGF1R.G
JAG2.L	NOTCH1.R	BRCA1.T	KHSRP.G
JAG2.L	NOTCH1.R	BRCA1.T	KRT18.G
JAG2.L	NOTCH1.R	BRCA1.T	MAD2L1.G
JAG2.L	NOTCH1.R	BRCA1.T	STAT2.G
JAG2.L	NOTCH1.R	HDAC4.T	CDKN2A.G
JAG2.L	NOTCH1.R	HDAC4.T	SMAD4.G
JAG2.L	NOTCH1.R	RFX5.T	HDAC2.G
JAG2.L	NOTCH1.R	HIF1A.T	ALDOA.G
JAG2.L	NOTCH1.R	HIF1A.T	AR.G
JAG2.L	NOTCH1.R	HIF1A.T	ARNT2.G
JAG2.L	NOTCH1.R	HIF1A.T	BNIP3.G
JAG2.L	NOTCH1.R	HIF1A.T	EDNRB.G
JAG2.L	NOTCH1.R	HIF1A.T	EGLN1.G
JAG2.L	NOTCH1.R	HIF1A.T	ENO1.G
JAG2.L	NOTCH1.R	HIF1A.T	FGF2.G
JAG2.L	NOTCH1.R	HIF1A.T	NR3C1.G
JAG2.L	NOTCH1.R	HIF1A.T	NT5E.G
JAG2.L	NOTCH1.R	HIF1A.T	PFKFB4.G
JAG2.L	NOTCH1.R	HIF1A.T	PIK3CA.G
JAG2.L	NOTCH1.R	HIF1A.T	RORA.G
JAG2.L	NOTCH1.R	HIF1A.T	SETD2.G
JAG2.L	NOTCH1.R	HIF1A.T	SLC2A1.G
JAG2.L	NOTCH1.R	HIF1A.T	TGFB3.G
JAG2.L	NOTCH1.R	HIF1A.T	VIM.G
JAG2.L	NOTCH1.R	HIF1A.T	WASF3.G
JAG2.L	NOTCH1.R	HIF1A.T	XPC.G
JAG2.L	NOTCH1.R	PML.T	CCND1.G
JAG2.L	NOTCH1.R	PML.T	EGFR.G
JAG2.L	NOTCH1.R	PML.T	TP53.G
JAG2.L	NOTCH1.R	GATA2.T	ANGPT2.G
JAG2.L	NOTCH2.R	NFKBIA.T	PON2.G
JAG2.L	NOTCH2.R	NFKBIA.T	S100A6.G
JAG2.L	NOTCH2.R	SMAD3.T	BAMBI.G
JAG2.L	NOTCH2.R	SMAD3.T	COL7A1.G
JAG2.L	NOTCH2.R	SMAD3.T	JUN.G
JAG2.L	NOTCH2.R	SMAD3.T	MXD1.G
JAG2.L	NOTCH2.R	TCF3.T	CDK6.G
JAG2.L	NOTCH2.R	EGR1.T	ACHE.G
JAG2.L	NOTCH2.R	EGR1.T	AR.G
JAG2.L	NOTCH2.R	EGR1.T	EGFR.G
JAG2.L	NOTCH2.R	EGR1.T	F3.G
JAG2.L	NOTCH2.R	EGR1.T	IMPDH2.G
JAG2.L	NOTCH2.R	EGR1.T	LDLR.G
JAG2.L	NOTCH2.R	EGR1.T	LMTK2.G
JAG2.L	NOTCH2.R	EGR1.T	UBE2S.G
JAG2.L	NOTCH2.R	EGR1.T	JUN.G
JAG2.L	NOTCH2.R	HDAC1.T	BAMBI.G
JAG2.L	NOTCH2.R	HDAC1.T	CCND1.G
JAG2.L	NOTCH2.R	HDAC1.T	CD82.G
JAG2.L	NOTCH2.R	HDAC1.T	EIF2AK1.G
JAG2.L	NOTCH2.R	HDAC1.T	FOS.G
JAG2.L	NOTCH2.R	HDAC1.T	GAD1.G
JAG2.L	NOTCH2.R	HDAC1.T	HMGCS1.G
JAG2.L	NOTCH2.R	HDAC1.T	PHB.G
JAG2.L	NOTCH2.R	HDAC1.T	PSIP1.G
JAG2.L	NOTCH2.R	HDAC1.T	SP1.G
JAG2.L	NOTCH2.R	HDAC1.T	TJP1.G
JAG2.L	NOTCH2.R	TCF7L2.T	WWC1.G
JAG2.L	NOTCH2.R	TCF7L2.T	STARD7.G
JAG2.L	NOTCH2.R	FOS.T	CCND1.G
JAG2.L	NOTCH2.R	FOS.T	CLU.G
JAG2.L	NOTCH2.R	FOS.T	ERCC4.G
JAG2.L	NOTCH2.R	FOS.T	FOS.G
JAG2.L	NOTCH2.R	FOS.T	LRIG2.G
JAG2.L	NOTCH2.R	FOS.T	NQO1.G
JAG2.L	NOTCH2.R	IRF2.T	DST.G
JAG2.L	NOTCH2.R	EP300.T	BRCA1.G
JAG2.L	NOTCH2.R	EP300.T	CCND1.G
JAG2.L	NOTCH2.R	EP300.T	CREBBP.G
JAG2.L	NOTCH2.R	EP300.T	DNMT1.G
JAG2.L	NOTCH2.R	EP300.T	EIF2AK1.G
JAG2.L	NOTCH2.R	EP300.T	ERBB2.G
JAG2.L	NOTCH2.R	EP300.T	GFAP.G
JAG2.L	NOTCH2.R	EP300.T	HINFP.G
JAG2.L	NOTCH2.R	EP300.T	NR1H4.G
JAG2.L	NOTCH2.R	EP300.T	PARP1.G
JAG2.L	NOTCH2.R	EP300.T	YY1.G
JAG2.L	NOTCH2.R	EP300.T	ZEB1.G
JAG2.L	NOTCH2.R	LEF1.T	HERC2.G
JAG2.L	NOTCH2.R	HDAC9.T	APP.G
JAG2.L	NOTCH2.R	HDAC9.T	CDKN2A.G
JAG2.L	NOTCH2.R	HDAC9.T	MYEF2.G
JAG2.L	NOTCH2.R	BRCA1.T	CCNB1.G
JAG2.L	NOTCH2.R	BRCA1.T	CCND1.G
JAG2.L	NOTCH2.R	BRCA1.T	CDH3.G
JAG2.L	NOTCH2.R	BRCA1.T	CDKN1B.G
JAG2.L	NOTCH2.R	BRCA1.T	E2F6.G
JAG2.L	NOTCH2.R	BRCA1.T	EGFR.G
JAG2.L	NOTCH2.R	BRCA1.T	EGR1.G
JAG2.L	NOTCH2.R	BRCA1.T	GADD45A.G
JAG2.L	NOTCH2.R	BRCA1.T	HNRNPA2B1.G
JAG2.L	NOTCH2.R	BRCA1.T	IGF1R.G
JAG2.L	NOTCH2.R	BRCA1.T	KHSRP.G
JAG2.L	NOTCH2.R	BRCA1.T	KRT18.G
JAG2.L	NOTCH2.R	BRCA1.T	MAD2L1.G
JAG2.L	NOTCH2.R	BRCA1.T	STAT2.G
JAG2.L	NOTCH2.R	HIF1A.T	ALDOA.G
JAG2.L	NOTCH2.R	HIF1A.T	AR.G
JAG2.L	NOTCH2.R	HIF1A.T	ARNT2.G
JAG2.L	NOTCH2.R	HIF1A.T	BNIP3.G
JAG2.L	NOTCH2.R	HIF1A.T	EDNRB.G
JAG2.L	NOTCH2.R	HIF1A.T	EGLN1.G
JAG2.L	NOTCH2.R	HIF1A.T	ENO1.G
JAG2.L	NOTCH2.R	HIF1A.T	FGF2.G
JAG2.L	NOTCH2.R	HIF1A.T	NR3C1.G
JAG2.L	NOTCH2.R	HIF1A.T	NT5E.G
JAG2.L	NOTCH2.R	HIF1A.T	PFKFB4.G
JAG2.L	NOTCH2.R	HIF1A.T	PIK3CA.G
JAG2.L	NOTCH2.R	HIF1A.T	RORA.G
JAG2.L	NOTCH2.R	HIF1A.T	SETD2.G
JAG2.L	NOTCH2.R	HIF1A.T	SLC2A1.G
JAG2.L	NOTCH2.R	HIF1A.T	TGFB3.G
JAG2.L	NOTCH2.R	HIF1A.T	VIM.G
JAG2.L	NOTCH2.R	HIF1A.T	WASF3.G
JAG2.L	NOTCH2.R	HIF1A.T	XPC.G
JAG2.L	NOTCH2.R	GATA2.T	ANGPT2.G
LIPC.L	LRP1.R	RUNX2.T	AR.G
LIPC.L	LRP1.R	NFKBIA.T	PON2.G
LIPC.L	LRP1.R	NFKBIA.T	S100A6.G
LPL.L	LRP1.R	RUNX2.T	AR.G
LPL.L	LRP1.R	NFKBIA.T	PON2.G
LPL.L	LRP1.R	NFKBIA.T	S100A6.G
LPL.L	SDC1.R	HDAC2.T	CAD.G
LPL.L	SDC1.R	HDAC2.T	CCNE1.G
LPL.L	SDC1.R	HDAC2.T	DNMT1.G
LPL.L	SDC1.R	HDAC2.T	MYCN.G
LPL.L	SDC1.R	HDAC2.T	PHB.G
LPL.L	SDC1.R	XBP1.T	GAD1.G
LPL.L	SDC1.R	XBP1.T	ZHX2.G
LPL.L	SDC1.R	STAT6.T	CYP2E1.G
MFNG.L	NOTCH1.R	ARNT.T	CCNE1.G
MFNG.L	NOTCH1.R	ARNT.T	GAD1.G
MFNG.L	NOTCH1.R	ARNT.T	JUN.G
MFNG.L	NOTCH1.R	JUND.T	CCND1.G
MFNG.L	NOTCH1.R	JUND.T	F3.G
MFNG.L	NOTCH1.R	JUND.T	GADD45A.G
MFNG.L	NOTCH1.R	JUND.T	NQO1.G
MFNG.L	NOTCH1.R	JUND.T	SOX4.G
MFNG.L	NOTCH1.R	ATF2.T	CCND1.G
MFNG.L	NOTCH1.R	ATF2.T	DUSP10.G
MFNG.L	NOTCH1.R	ATF2.T	KAT5.G
MFNG.L	NOTCH1.R	ATF2.T	ITGB8.G
MFNG.L	NOTCH1.R	ATF2.T	ST3GAL5.G
MFNG.L	NOTCH1.R	ATF2.T	FOS.G
MFNG.L	NOTCH1.R	POU2F1.T	CCND1.G
MFNG.L	NOTCH1.R	POU2F1.T	RPTOR.G
MFNG.L	NOTCH1.R	POU2F1.T	TXNRD1.G
MFNG.L	NOTCH1.R	POU2F1.T	VWF.G
MFNG.L	NOTCH1.R	CTCF.T	BRCA1.G
MFNG.L	NOTCH1.R	CTCF.T	CCND1.G
MFNG.L	NOTCH1.R	CTCF.T	CELSR3.G
MFNG.L	NOTCH1.R	CTCF.T	DMPK.G
MFNG.L	NOTCH1.R	CTCF.T	IPO13.G
MFNG.L	NOTCH1.R	CTCF.T	MEG3.G
MFNG.L	NOTCH1.R	CTCF.T	NANOG.G
MFNG.L	NOTCH1.R	CTCF.T	NF1.G
MFNG.L	NOTCH1.R	CTCF.T	PTPRG.G
MFNG.L	NOTCH1.R	CTCF.T	RAD21.G
MFNG.L	NOTCH1.R	CTCF.T	RBL2.G
MFNG.L	NOTCH1.R	CTCF.T	SLC6A4.G
MFNG.L	NOTCH1.R	SMAD3.T	BAMBI.G
MFNG.L	NOTCH1.R	SMAD3.T	COL7A1.G
MFNG.L	NOTCH1.R	SMAD3.T	JUN.G
MFNG.L	NOTCH1.R	SMAD3.T	MXD1.G
MFNG.L	NOTCH1.R	IRF1.T	CCNE1.G
MFNG.L	NOTCH1.R	IRF1.T	DDX58.G
MFNG.L	NOTCH1.R	IRF1.T	DST.G
MFNG.L	NOTCH1.R	IRF1.T	EIF2AK2.G
MFNG.L	NOTCH1.R	IRF1.T	IFIT3.G
MFNG.L	NOTCH1.R	IRF1.T	OGN.G
MFNG.L	NOTCH1.R	IRF1.T	POLH.G
MFNG.L	NOTCH1.R	IRF1.T	TP53.G
MFNG.L	NOTCH1.R	TCF3.T	CDK6.G
MFNG.L	NOTCH1.R	NFIC.T	GFAP.G
MFNG.L	NOTCH1.R	NFIC.T	GTF3C1.G
MFNG.L	NOTCH1.R	NFIC.T	GTF3C2.G
MFNG.L	NOTCH1.R	NFIC.T	JUN.G
MFNG.L	NOTCH1.R	NFIC.T	CSNK2A1.G
MFNG.L	NOTCH1.R	NFIC.T	HRAS.G
MFNG.L	NOTCH1.R	NFIC.T	MBP.G
MFNG.L	NOTCH1.R	EGR1.T	ACHE.G
MFNG.L	NOTCH1.R	EGR1.T	AR.G
MFNG.L	NOTCH1.R	EGR1.T	EGFR.G
MFNG.L	NOTCH1.R	EGR1.T	F3.G
MFNG.L	NOTCH1.R	EGR1.T	IMPDH2.G
MFNG.L	NOTCH1.R	EGR1.T	LDLR.G
MFNG.L	NOTCH1.R	EGR1.T	LMTK2.G
MFNG.L	NOTCH1.R	EGR1.T	UBE2S.G
MFNG.L	NOTCH1.R	EGR1.T	JUN.G
MFNG.L	NOTCH1.R	HDAC1.T	BAMBI.G
MFNG.L	NOTCH1.R	HDAC1.T	CCND1.G
MFNG.L	NOTCH1.R	HDAC1.T	CD82.G
MFNG.L	NOTCH1.R	HDAC1.T	EIF2AK1.G
MFNG.L	NOTCH1.R	HDAC1.T	FOS.G
MFNG.L	NOTCH1.R	HDAC1.T	GAD1.G
MFNG.L	NOTCH1.R	HDAC1.T	HMGCS1.G
MFNG.L	NOTCH1.R	HDAC1.T	PHB.G
MFNG.L	NOTCH1.R	HDAC1.T	PSIP1.G
MFNG.L	NOTCH1.R	HDAC1.T	SP1.G
MFNG.L	NOTCH1.R	HDAC1.T	TJP1.G
MFNG.L	NOTCH1.R	TCF7L2.T	WWC1.G
MFNG.L	NOTCH1.R	TCF7L2.T	STARD7.G
MFNG.L	NOTCH1.R	FOS.T	CCND1.G
MFNG.L	NOTCH1.R	FOS.T	CLU.G
MFNG.L	NOTCH1.R	FOS.T	ERCC4.G
MFNG.L	NOTCH1.R	FOS.T	FOS.G
MFNG.L	NOTCH1.R	FOS.T	LRIG2.G
MFNG.L	NOTCH1.R	FOS.T	NQO1.G
MFNG.L	NOTCH1.R	USF2.T	APC.G
MFNG.L	NOTCH1.R	USF2.T	ASPH.G
MFNG.L	NOTCH1.R	USF2.T	IGF2R.G
MFNG.L	NOTCH1.R	USF2.T	POU2F1.G
MFNG.L	NOTCH1.R	USF2.T	TCN2.G
MFNG.L	NOTCH1.R	USF2.T	TOP3A.G
MFNG.L	NOTCH1.R	USF2.T	TYMS.G
MFNG.L	NOTCH1.R	IRF2.T	DST.G
MFNG.L	NOTCH1.R	TP73.T	E2F1.G
MFNG.L	NOTCH1.R	EP300.T	BRCA1.G
MFNG.L	NOTCH1.R	EP300.T	CCND1.G
MFNG.L	NOTCH1.R	EP300.T	CREBBP.G
MFNG.L	NOTCH1.R	EP300.T	DNMT1.G
MFNG.L	NOTCH1.R	EP300.T	EIF2AK1.G
MFNG.L	NOTCH1.R	EP300.T	ERBB2.G
MFNG.L	NOTCH1.R	EP300.T	GFAP.G
MFNG.L	NOTCH1.R	EP300.T	HINFP.G
MFNG.L	NOTCH1.R	EP300.T	NR1H4.G
MFNG.L	NOTCH1.R	EP300.T	PARP1.G
MFNG.L	NOTCH1.R	EP300.T	YY1.G
MFNG.L	NOTCH1.R	EP300.T	ZEB1.G
MFNG.L	NOTCH1.R	USF1.T	APC.G
MFNG.L	NOTCH1.R	USF1.T	APEX1.G
MFNG.L	NOTCH1.R	USF1.T	POU2F1.G
MFNG.L	NOTCH1.R	USF1.T	PTGDS.G
MFNG.L	NOTCH1.R	USF1.T	S100A6.G
MFNG.L	NOTCH1.R	USF1.T	TCN2.G
MFNG.L	NOTCH1.R	USF1.T	TOP3A.G
MFNG.L	NOTCH1.R	USF1.T	CCND1.G
MFNG.L	NOTCH1.R	USF1.T	TP53.G
MFNG.L	NOTCH1.R	DNMT1.T	BMP2.G
MFNG.L	NOTCH1.R	DNMT1.T	GAD1.G
MFNG.L	NOTCH1.R	DNMT1.T	MSH2.G
MFNG.L	NOTCH1.R	DNMT1.T	RELN.G
MFNG.L	NOTCH1.R	DNMT1.T	SFRP1.G
MFNG.L	NOTCH1.R	DNMT1.T	TP53.G
MFNG.L	NOTCH1.R	BRCA1.T	CCNB1.G
MFNG.L	NOTCH1.R	BRCA1.T	CCND1.G
MFNG.L	NOTCH1.R	BRCA1.T	CDH3.G
MFNG.L	NOTCH1.R	BRCA1.T	CDKN1B.G
MFNG.L	NOTCH1.R	BRCA1.T	E2F6.G
MFNG.L	NOTCH1.R	BRCA1.T	EGFR.G
MFNG.L	NOTCH1.R	BRCA1.T	EGR1.G
MFNG.L	NOTCH1.R	BRCA1.T	GADD45A.G
MFNG.L	NOTCH1.R	BRCA1.T	HNRNPA2B1.G
MFNG.L	NOTCH1.R	BRCA1.T	IGF1R.G
MFNG.L	NOTCH1.R	BRCA1.T	KHSRP.G
MFNG.L	NOTCH1.R	BRCA1.T	KRT18.G
MFNG.L	NOTCH1.R	BRCA1.T	MAD2L1.G
MFNG.L	NOTCH1.R	BRCA1.T	STAT2.G
MFNG.L	NOTCH1.R	HDAC4.T	CDKN2A.G
MFNG.L	NOTCH1.R	HDAC4.T	SMAD4.G
MFNG.L	NOTCH1.R	RFX5.T	HDAC2.G
MFNG.L	NOTCH1.R	HIF1A.T	ALDOA.G
MFNG.L	NOTCH1.R	HIF1A.T	AR.G
MFNG.L	NOTCH1.R	HIF1A.T	ARNT2.G
MFNG.L	NOTCH1.R	HIF1A.T	BNIP3.G
MFNG.L	NOTCH1.R	HIF1A.T	EDNRB.G
MFNG.L	NOTCH1.R	HIF1A.T	EGLN1.G
MFNG.L	NOTCH1.R	HIF1A.T	ENO1.G
MFNG.L	NOTCH1.R	HIF1A.T	FGF2.G
MFNG.L	NOTCH1.R	HIF1A.T	NR3C1.G
MFNG.L	NOTCH1.R	HIF1A.T	NT5E.G
MFNG.L	NOTCH1.R	HIF1A.T	PFKFB4.G
MFNG.L	NOTCH1.R	HIF1A.T	PIK3CA.G
MFNG.L	NOTCH1.R	HIF1A.T	RORA.G
MFNG.L	NOTCH1.R	HIF1A.T	SETD2.G
MFNG.L	NOTCH1.R	HIF1A.T	SLC2A1.G
MFNG.L	NOTCH1.R	HIF1A.T	TGFB3.G
MFNG.L	NOTCH1.R	HIF1A.T	VIM.G
MFNG.L	NOTCH1.R	HIF1A.T	WASF3.G
MFNG.L	NOTCH1.R	HIF1A.T	XPC.G
MFNG.L	NOTCH1.R	PML.T	CCND1.G
MFNG.L	NOTCH1.R	PML.T	EGFR.G
MFNG.L	NOTCH1.R	PML.T	TP53.G
MFNG.L	NOTCH1.R	GATA2.T	ANGPT2.G
MFNG.L	NOTCH2.R	NFKBIA.T	PON2.G
MFNG.L	NOTCH2.R	NFKBIA.T	S100A6.G
MFNG.L	NOTCH2.R	SMAD3.T	BAMBI.G
MFNG.L	NOTCH2.R	SMAD3.T	COL7A1.G
MFNG.L	NOTCH2.R	SMAD3.T	JUN.G
MFNG.L	NOTCH2.R	SMAD3.T	MXD1.G
MFNG.L	NOTCH2.R	TCF3.T	CDK6.G
MFNG.L	NOTCH2.R	EGR1.T	ACHE.G
MFNG.L	NOTCH2.R	EGR1.T	AR.G
MFNG.L	NOTCH2.R	EGR1.T	EGFR.G
MFNG.L	NOTCH2.R	EGR1.T	F3.G
MFNG.L	NOTCH2.R	EGR1.T	IMPDH2.G
MFNG.L	NOTCH2.R	EGR1.T	LDLR.G
MFNG.L	NOTCH2.R	EGR1.T	LMTK2.G
MFNG.L	NOTCH2.R	EGR1.T	UBE2S.G
MFNG.L	NOTCH2.R	EGR1.T	JUN.G
MFNG.L	NOTCH2.R	HDAC1.T	BAMBI.G
MFNG.L	NOTCH2.R	HDAC1.T	CCND1.G
MFNG.L	NOTCH2.R	HDAC1.T	CD82.G
MFNG.L	NOTCH2.R	HDAC1.T	EIF2AK1.G
MFNG.L	NOTCH2.R	HDAC1.T	FOS.G
MFNG.L	NOTCH2.R	HDAC1.T	GAD1.G
MFNG.L	NOTCH2.R	HDAC1.T	HMGCS1.G
MFNG.L	NOTCH2.R	HDAC1.T	PHB.G
MFNG.L	NOTCH2.R	HDAC1.T	PSIP1.G
MFNG.L	NOTCH2.R	HDAC1.T	SP1.G
MFNG.L	NOTCH2.R	HDAC1.T	TJP1.G
MFNG.L	NOTCH2.R	TCF7L2.T	WWC1.G
MFNG.L	NOTCH2.R	TCF7L2.T	STARD7.G
MFNG.L	NOTCH2.R	FOS.T	CCND1.G
MFNG.L	NOTCH2.R	FOS.T	CLU.G
MFNG.L	NOTCH2.R	FOS.T	ERCC4.G
MFNG.L	NOTCH2.R	FOS.T	FOS.G
MFNG.L	NOTCH2.R	FOS.T	LRIG2.G
MFNG.L	NOTCH2.R	FOS.T	NQO1.G
MFNG.L	NOTCH2.R	IRF2.T	DST.G
MFNG.L	NOTCH2.R	EP300.T	BRCA1.G
MFNG.L	NOTCH2.R	EP300.T	CCND1.G
MFNG.L	NOTCH2.R	EP300.T	CREBBP.G
MFNG.L	NOTCH2.R	EP300.T	DNMT1.G
MFNG.L	NOTCH2.R	EP300.T	EIF2AK1.G
MFNG.L	NOTCH2.R	EP300.T	ERBB2.G
MFNG.L	NOTCH2.R	EP300.T	GFAP.G
MFNG.L	NOTCH2.R	EP300.T	HINFP.G
MFNG.L	NOTCH2.R	EP300.T	NR1H4.G
MFNG.L	NOTCH2.R	EP300.T	PARP1.G
MFNG.L	NOTCH2.R	EP300.T	YY1.G
MFNG.L	NOTCH2.R	EP300.T	ZEB1.G
MFNG.L	NOTCH2.R	LEF1.T	HERC2.G
MFNG.L	NOTCH2.R	HDAC9.T	APP.G
MFNG.L	NOTCH2.R	HDAC9.T	CDKN2A.G
MFNG.L	NOTCH2.R	HDAC9.T	MYEF2.G
MFNG.L	NOTCH2.R	BRCA1.T	CCNB1.G
MFNG.L	NOTCH2.R	BRCA1.T	CCND1.G
MFNG.L	NOTCH2.R	BRCA1.T	CDH3.G
MFNG.L	NOTCH2.R	BRCA1.T	CDKN1B.G
MFNG.L	NOTCH2.R	BRCA1.T	E2F6.G
MFNG.L	NOTCH2.R	BRCA1.T	EGFR.G
MFNG.L	NOTCH2.R	BRCA1.T	EGR1.G
MFNG.L	NOTCH2.R	BRCA1.T	GADD45A.G
MFNG.L	NOTCH2.R	BRCA1.T	HNRNPA2B1.G
MFNG.L	NOTCH2.R	BRCA1.T	IGF1R.G
MFNG.L	NOTCH2.R	BRCA1.T	KHSRP.G
MFNG.L	NOTCH2.R	BRCA1.T	KRT18.G
MFNG.L	NOTCH2.R	BRCA1.T	MAD2L1.G
MFNG.L	NOTCH2.R	BRCA1.T	STAT2.G
MFNG.L	NOTCH2.R	HIF1A.T	ALDOA.G
MFNG.L	NOTCH2.R	HIF1A.T	AR.G
MFNG.L	NOTCH2.R	HIF1A.T	ARNT2.G
MFNG.L	NOTCH2.R	HIF1A.T	BNIP3.G
MFNG.L	NOTCH2.R	HIF1A.T	EDNRB.G
MFNG.L	NOTCH2.R	HIF1A.T	EGLN1.G
MFNG.L	NOTCH2.R	HIF1A.T	ENO1.G
MFNG.L	NOTCH2.R	HIF1A.T	FGF2.G
MFNG.L	NOTCH2.R	HIF1A.T	NR3C1.G
MFNG.L	NOTCH2.R	HIF1A.T	NT5E.G
MFNG.L	NOTCH2.R	HIF1A.T	PFKFB4.G
MFNG.L	NOTCH2.R	HIF1A.T	PIK3CA.G
MFNG.L	NOTCH2.R	HIF1A.T	RORA.G
MFNG.L	NOTCH2.R	HIF1A.T	SETD2.G
MFNG.L	NOTCH2.R	HIF1A.T	SLC2A1.G
MFNG.L	NOTCH2.R	HIF1A.T	TGFB3.G
MFNG.L	NOTCH2.R	HIF1A.T	VIM.G
MFNG.L	NOTCH2.R	HIF1A.T	WASF3.G
MFNG.L	NOTCH2.R	HIF1A.T	XPC.G
MFNG.L	NOTCH2.R	GATA2.T	ANGPT2.G
NAMPT.L	INSR.R	PPARD.T	SOD1.G
NAMPT.L	INSR.R	PPARD.T	GADD45A.G
NAMPT.L	INSR.R	HSF1.T	FKBP4.G
NAMPT.L	INSR.R	HSF1.T	HSPA4.G
NAMPT.L	INSR.R	HSF1.T	SESN3.G
NAMPT.L	INSR.R	SMAD3.T	BAMBI.G
NAMPT.L	INSR.R	SMAD3.T	COL7A1.G
NAMPT.L	INSR.R	SMAD3.T	JUN.G
NAMPT.L	INSR.R	SMAD3.T	MXD1.G
NAMPT.L	INSR.R	HDAC2.T	CAD.G
NAMPT.L	INSR.R	HDAC2.T	CCNE1.G
NAMPT.L	INSR.R	HDAC2.T	DNMT1.G
NAMPT.L	INSR.R	HDAC2.T	MYCN.G
NAMPT.L	INSR.R	HDAC2.T	PHB.G
NAMPT.L	INSR.R	IRF1.T	CCNE1.G
NAMPT.L	INSR.R	IRF1.T	DDX58.G
NAMPT.L	INSR.R	IRF1.T	DST.G
NAMPT.L	INSR.R	IRF1.T	EIF2AK2.G
NAMPT.L	INSR.R	IRF1.T	IFIT3.G
NAMPT.L	INSR.R	IRF1.T	OGN.G
NAMPT.L	INSR.R	IRF1.T	POLH.G
NAMPT.L	INSR.R	IRF1.T	TP53.G
NAMPT.L	INSR.R	TCF3.T	CDK6.G
NAMPT.L	INSR.R	EGR1.T	ACHE.G
NAMPT.L	INSR.R	EGR1.T	AR.G
NAMPT.L	INSR.R	EGR1.T	EGFR.G
NAMPT.L	INSR.R	EGR1.T	F3.G
NAMPT.L	INSR.R	EGR1.T	IMPDH2.G
NAMPT.L	INSR.R	EGR1.T	LDLR.G
NAMPT.L	INSR.R	EGR1.T	LMTK2.G
NAMPT.L	INSR.R	EGR1.T	UBE2S.G
NAMPT.L	INSR.R	EGR1.T	JUN.G
NAMPT.L	INSR.R	TCF7L2.T	WWC1.G
NAMPT.L	INSR.R	TCF7L2.T	STARD7.G
NAMPT.L	INSR.R	FOS.T	CCND1.G
NAMPT.L	INSR.R	FOS.T	CLU.G
NAMPT.L	INSR.R	FOS.T	ERCC4.G
NAMPT.L	INSR.R	FOS.T	FOS.G
NAMPT.L	INSR.R	FOS.T	LRIG2.G
NAMPT.L	INSR.R	FOS.T	NQO1.G
NAMPT.L	INSR.R	PARP1.T	E2F1.G
NAMPT.L	INSR.R	EP300.T	BRCA1.G
NAMPT.L	INSR.R	EP300.T	CCND1.G
NAMPT.L	INSR.R	EP300.T	CREBBP.G
NAMPT.L	INSR.R	EP300.T	DNMT1.G
NAMPT.L	INSR.R	EP300.T	EIF2AK1.G
NAMPT.L	INSR.R	EP300.T	ERBB2.G
NAMPT.L	INSR.R	EP300.T	GFAP.G
NAMPT.L	INSR.R	EP300.T	HINFP.G
NAMPT.L	INSR.R	EP300.T	NR1H4.G
NAMPT.L	INSR.R	EP300.T	PARP1.G
NAMPT.L	INSR.R	EP300.T	YY1.G
NAMPT.L	INSR.R	EP300.T	ZEB1.G
NAMPT.L	INSR.R	BRCA1.T	CCNB1.G
NAMPT.L	INSR.R	BRCA1.T	CCND1.G
NAMPT.L	INSR.R	BRCA1.T	CDH3.G
NAMPT.L	INSR.R	BRCA1.T	CDKN1B.G
NAMPT.L	INSR.R	BRCA1.T	E2F6.G
NAMPT.L	INSR.R	BRCA1.T	EGFR.G
NAMPT.L	INSR.R	BRCA1.T	EGR1.G
NAMPT.L	INSR.R	BRCA1.T	GADD45A.G
NAMPT.L	INSR.R	BRCA1.T	HNRNPA2B1.G
NAMPT.L	INSR.R	BRCA1.T	IGF1R.G
NAMPT.L	INSR.R	BRCA1.T	KHSRP.G
NAMPT.L	INSR.R	BRCA1.T	KRT18.G
NAMPT.L	INSR.R	BRCA1.T	MAD2L1.G
NAMPT.L	INSR.R	BRCA1.T	STAT2.G
PDGFB.L	LRP1.R	RUNX2.T	AR.G
PDGFB.L	LRP1.R	NFKBIA.T	PON2.G
PDGFB.L	LRP1.R	NFKBIA.T	S100A6.G
PLAT.L	LRP1.R	RUNX2.T	AR.G
PLAT.L	LRP1.R	NFKBIA.T	PON2.G
PLAT.L	LRP1.R	NFKBIA.T	S100A6.G
PLAU.L	LRP1.R	RUNX2.T	AR.G
PLAU.L	LRP1.R	NFKBIA.T	PON2.G
PLAU.L	LRP1.R	NFKBIA.T	S100A6.G
PLAU.L	IGF2R.R	CREB1.T	ACACA.G
PLAU.L	IGF2R.R	CREB1.T	ADRA1A.G
PLAU.L	IGF2R.R	CREB1.T	CRTC1.G
PLAU.L	IGF2R.R	CREB1.T	ERBB2.G
PLAU.L	IGF2R.R	CREB1.T	GABPA.G
PLAU.L	IGF2R.R	CREB1.T	GSK3A.G
PLAU.L	IGF2R.R	CREB1.T	GSK3B.G
PLAU.L	IGF2R.R	CREB1.T	LAPTM4B.G
PLAU.L	IGF2R.R	CREB1.T	NF1.G
PLAU.L	IGF2R.R	CREB1.T	NMNAT2.G
PLAU.L	IGF2R.R	CREB1.T	NOLC1.G
PLAU.L	IGF2R.R	CREB1.T	NR2F1.G
PLAU.L	IGF2R.R	CREB1.T	NRF1.G
PLAU.L	IGF2R.R	CREB1.T	ODC1.G
PLAU.L	IGF2R.R	CREB1.T	PPM1D.G
PLAU.L	IGF2R.R	CREB1.T	SOX9.G
PLAU.L	IGF2R.R	CREB1.T	STMN1.G
PLAU.L	IGF2R.R	CREB1.T	XPC.G
PLAU.L	IGF2R.R	CREB1.T	BRCA1.G
PLAU.L	IGF2R.R	CREB1.T	CCND1.G
PLAU.L	IGF2R.R	CREB1.T	F3.G
PLAU.L	IGF2R.R	CREB1.T	NRAS.G
PLAU.L	IGF2R.R	CREB1.T	TF.G
PLAU.L	IGF2R.R	CTCF.T	BRCA1.G
PLAU.L	IGF2R.R	CTCF.T	CCND1.G
PLAU.L	IGF2R.R	CTCF.T	CELSR3.G
PLAU.L	IGF2R.R	CTCF.T	DMPK.G
PLAU.L	IGF2R.R	CTCF.T	IPO13.G
PLAU.L	IGF2R.R	CTCF.T	MEG3.G
PLAU.L	IGF2R.R	CTCF.T	NANOG.G
PLAU.L	IGF2R.R	CTCF.T	NF1.G
PLAU.L	IGF2R.R	CTCF.T	PTPRG.G
PLAU.L	IGF2R.R	CTCF.T	RAD21.G
PLAU.L	IGF2R.R	CTCF.T	RBL2.G
PLAU.L	IGF2R.R	CTCF.T	SLC6A4.G
PLAU.L	IGF2R.R	SMAD3.T	BAMBI.G
PLAU.L	IGF2R.R	SMAD3.T	COL7A1.G
PLAU.L	IGF2R.R	SMAD3.T	JUN.G
PLAU.L	IGF2R.R	SMAD3.T	MXD1.G
PLAU.L	IGF2R.R	TP73.T	E2F1.G
PLAU.L	IGF2R.R	HDAC2.T	CAD.G
PLAU.L	IGF2R.R	HDAC2.T	CCNE1.G
PLAU.L	IGF2R.R	HDAC2.T	DNMT1.G
PLAU.L	IGF2R.R	HDAC2.T	MYCN.G
PLAU.L	IGF2R.R	HDAC2.T	PHB.G
PLAU.L	IGF2R.R	DNMT1.T	BMP2.G
PLAU.L	IGF2R.R	DNMT1.T	GAD1.G
PLAU.L	IGF2R.R	DNMT1.T	MSH2.G
PLAU.L	IGF2R.R	DNMT1.T	RELN.G
PLAU.L	IGF2R.R	DNMT1.T	SFRP1.G
PLAU.L	IGF2R.R	DNMT1.T	TP53.G
PLAU.L	IGF2R.R	BRCA1.T	CCNB1.G
PLAU.L	IGF2R.R	BRCA1.T	CCND1.G
PLAU.L	IGF2R.R	BRCA1.T	CDH3.G
PLAU.L	IGF2R.R	BRCA1.T	CDKN1B.G
PLAU.L	IGF2R.R	BRCA1.T	E2F6.G
PLAU.L	IGF2R.R	BRCA1.T	EGFR.G
PLAU.L	IGF2R.R	BRCA1.T	EGR1.G
PLAU.L	IGF2R.R	BRCA1.T	GADD45A.G
PLAU.L	IGF2R.R	BRCA1.T	HNRNPA2B1.G
PLAU.L	IGF2R.R	BRCA1.T	IGF1R.G
PLAU.L	IGF2R.R	BRCA1.T	KHSRP.G
PLAU.L	IGF2R.R	BRCA1.T	KRT18.G
PLAU.L	IGF2R.R	BRCA1.T	MAD2L1.G
PLAU.L	IGF2R.R	BRCA1.T	STAT2.G
PLAU.L	IGF2R.R	EWSR1.T	PHLDA1.G
PROS1.L	TYRO3.R	NFKBIA.T	PON2.G
PROS1.L	TYRO3.R	NFKBIA.T	S100A6.G
PROS1.L	TYRO3.R	IRF1.T	CCNE1.G
PROS1.L	TYRO3.R	IRF1.T	DDX58.G
PROS1.L	TYRO3.R	IRF1.T	DST.G
PROS1.L	TYRO3.R	IRF1.T	EIF2AK2.G
PROS1.L	TYRO3.R	IRF1.T	IFIT3.G
PROS1.L	TYRO3.R	IRF1.T	OGN.G
PROS1.L	TYRO3.R	IRF1.T	POLH.G
PROS1.L	TYRO3.R	IRF1.T	TP53.G
PROS1.L	TYRO3.R	IRF3.T	PURA.G
PROS1.L	TYRO3.R	IRF3.T	TNPO1.G
PROS1.L	TYRO3.R	EGR1.T	ACHE.G
PROS1.L	TYRO3.R	EGR1.T	AR.G
PROS1.L	TYRO3.R	EGR1.T	EGFR.G
PROS1.L	TYRO3.R	EGR1.T	F3.G
PROS1.L	TYRO3.R	EGR1.T	IMPDH2.G
PROS1.L	TYRO3.R	EGR1.T	LDLR.G
PROS1.L	TYRO3.R	EGR1.T	LMTK2.G
PROS1.L	TYRO3.R	EGR1.T	UBE2S.G
PROS1.L	TYRO3.R	EGR1.T	JUN.G
PROS1.L	TYRO3.R	CREB1.T	ACACA.G
PROS1.L	TYRO3.R	CREB1.T	ADRA1A.G
PROS1.L	TYRO3.R	CREB1.T	CRTC1.G
PROS1.L	TYRO3.R	CREB1.T	ERBB2.G
PROS1.L	TYRO3.R	CREB1.T	GABPA.G
PROS1.L	TYRO3.R	CREB1.T	GSK3A.G
PROS1.L	TYRO3.R	CREB1.T	GSK3B.G
PROS1.L	TYRO3.R	CREB1.T	LAPTM4B.G
PROS1.L	TYRO3.R	CREB1.T	NF1.G
PROS1.L	TYRO3.R	CREB1.T	NMNAT2.G
PROS1.L	TYRO3.R	CREB1.T	NOLC1.G
PROS1.L	TYRO3.R	CREB1.T	NR2F1.G
PROS1.L	TYRO3.R	CREB1.T	NRF1.G
PROS1.L	TYRO3.R	CREB1.T	ODC1.G
PROS1.L	TYRO3.R	CREB1.T	PPM1D.G
PROS1.L	TYRO3.R	CREB1.T	SOX9.G
PROS1.L	TYRO3.R	CREB1.T	STMN1.G
PROS1.L	TYRO3.R	CREB1.T	XPC.G
PROS1.L	TYRO3.R	CREB1.T	BRCA1.G
PROS1.L	TYRO3.R	CREB1.T	CCND1.G
PROS1.L	TYRO3.R	CREB1.T	F3.G
PROS1.L	TYRO3.R	CREB1.T	NRAS.G
PROS1.L	TYRO3.R	CREB1.T	TF.G
PROS1.L	TYRO3.R	PARP1.T	E2F1.G
PSAP.L	LRP1.R	RUNX2.T	AR.G
PSAP.L	LRP1.R	NFKBIA.T	PON2.G
PSAP.L	LRP1.R	NFKBIA.T	S100A6.G
SEMA6D.L	PLXNA1.R	CREB1.T	ACACA.G
SEMA6D.L	PLXNA1.R	CREB1.T	ADRA1A.G
SEMA6D.L	PLXNA1.R	CREB1.T	CRTC1.G
SEMA6D.L	PLXNA1.R	CREB1.T	ERBB2.G
SEMA6D.L	PLXNA1.R	CREB1.T	GABPA.G
SEMA6D.L	PLXNA1.R	CREB1.T	GSK3A.G
SEMA6D.L	PLXNA1.R	CREB1.T	GSK3B.G
SEMA6D.L	PLXNA1.R	CREB1.T	LAPTM4B.G
SEMA6D.L	PLXNA1.R	CREB1.T	NF1.G
SEMA6D.L	PLXNA1.R	CREB1.T	NMNAT2.G
SEMA6D.L	PLXNA1.R	CREB1.T	NOLC1.G
SEMA6D.L	PLXNA1.R	CREB1.T	NR2F1.G
SEMA6D.L	PLXNA1.R	CREB1.T	NRF1.G
SEMA6D.L	PLXNA1.R	CREB1.T	ODC1.G
SEMA6D.L	PLXNA1.R	CREB1.T	PPM1D.G
SEMA6D.L	PLXNA1.R	CREB1.T	SOX9.G
SEMA6D.L	PLXNA1.R	CREB1.T	STMN1.G
SEMA6D.L	PLXNA1.R	CREB1.T	XPC.G
SEMA6D.L	PLXNA1.R	CREB1.T	BRCA1.G
SEMA6D.L	PLXNA1.R	CREB1.T	CCND1.G
SEMA6D.L	PLXNA1.R	CREB1.T	F3.G
SEMA6D.L	PLXNA1.R	CREB1.T	NRAS.G
SEMA6D.L	PLXNA1.R	CREB1.T	TF.G
SEMA6D.L	PLXNA1.R	EP300.T	BRCA1.G
SEMA6D.L	PLXNA1.R	EP300.T	CCND1.G
SEMA6D.L	PLXNA1.R	EP300.T	CREBBP.G
SEMA6D.L	PLXNA1.R	EP300.T	DNMT1.G
SEMA6D.L	PLXNA1.R	EP300.T	EIF2AK1.G
SEMA6D.L	PLXNA1.R	EP300.T	ERBB2.G
SEMA6D.L	PLXNA1.R	EP300.T	GFAP.G
SEMA6D.L	PLXNA1.R	EP300.T	HINFP.G
SEMA6D.L	PLXNA1.R	EP300.T	NR1H4.G
SEMA6D.L	PLXNA1.R	EP300.T	PARP1.G
SEMA6D.L	PLXNA1.R	EP300.T	YY1.G
SEMA6D.L	PLXNA1.R	EP300.T	ZEB1.G
SEMA6D.L	PLXNA1.R	RFX5.T	HDAC2.G
SEMA6D.L	PLXNA1.R	GATA2.T	ANGPT2.G
SERPINA1.L	LRP1.R	RUNX2.T	AR.G
SERPINA1.L	LRP1.R	NFKBIA.T	PON2.G
SERPINA1.L	LRP1.R	NFKBIA.T	S100A6.G
SERPINE1.L	LRP1.R	RUNX2.T	AR.G
SERPINE1.L	LRP1.R	NFKBIA.T	PON2.G
SERPINE1.L	LRP1.R	NFKBIA.T	S100A6.G
SERPING1.L	LRP1.R	RUNX2.T	AR.G
SERPING1.L	LRP1.R	NFKBIA.T	PON2.G
SERPING1.L	LRP1.R	NFKBIA.T	S100A6.G
TGFA.L	ERBB4.R	JUND.T	CCND1.G
TGFA.L	ERBB4.R	JUND.T	F3.G
TGFA.L	ERBB4.R	JUND.T	GADD45A.G
TGFA.L	ERBB4.R	JUND.T	NQO1.G
TGFA.L	ERBB4.R	JUND.T	SOX4.G
TGFA.L	ERBB4.R	NFKBIA.T	PON2.G
TGFA.L	ERBB4.R	NFKBIA.T	S100A6.G
TGFA.L	ERBB4.R	SMAD3.T	BAMBI.G
TGFA.L	ERBB4.R	SMAD3.T	COL7A1.G
TGFA.L	ERBB4.R	SMAD3.T	JUN.G
TGFA.L	ERBB4.R	SMAD3.T	MXD1.G
TGFA.L	ERBB4.R	TCF3.T	CDK6.G
TGFA.L	ERBB4.R	HDAC1.T	BAMBI.G
TGFA.L	ERBB4.R	HDAC1.T	CCND1.G
TGFA.L	ERBB4.R	HDAC1.T	CD82.G
TGFA.L	ERBB4.R	HDAC1.T	EIF2AK1.G
TGFA.L	ERBB4.R	HDAC1.T	FOS.G
TGFA.L	ERBB4.R	HDAC1.T	GAD1.G
TGFA.L	ERBB4.R	HDAC1.T	HMGCS1.G
TGFA.L	ERBB4.R	HDAC1.T	PHB.G
TGFA.L	ERBB4.R	HDAC1.T	PSIP1.G
TGFA.L	ERBB4.R	HDAC1.T	SP1.G
TGFA.L	ERBB4.R	HDAC1.T	TJP1.G
TGFA.L	ERBB4.R	TCF7L2.T	WWC1.G
TGFA.L	ERBB4.R	TCF7L2.T	STARD7.G
TGFA.L	ERBB4.R	FOS.T	CCND1.G
TGFA.L	ERBB4.R	FOS.T	CLU.G
TGFA.L	ERBB4.R	FOS.T	ERCC4.G
TGFA.L	ERBB4.R	FOS.T	FOS.G
TGFA.L	ERBB4.R	FOS.T	LRIG2.G
TGFA.L	ERBB4.R	FOS.T	NQO1.G
TGFA.L	ERBB4.R	PARP1.T	E2F1.G
TGFA.L	ERBB4.R	STAT6.T	CYP2E1.G
TGFA.L	ERBB4.R	RARA.T	ETS1.G
TGFA.L	ERBB4.R	RARA.T	GADD45A.G
TGFA.L	ERBB4.R	HIF1A.T	ALDOA.G
TGFA.L	ERBB4.R	HIF1A.T	AR.G
TGFA.L	ERBB4.R	HIF1A.T	ARNT2.G
TGFA.L	ERBB4.R	HIF1A.T	BNIP3.G
TGFA.L	ERBB4.R	HIF1A.T	EDNRB.G
TGFA.L	ERBB4.R	HIF1A.T	EGLN1.G
TGFA.L	ERBB4.R	HIF1A.T	ENO1.G
TGFA.L	ERBB4.R	HIF1A.T	FGF2.G
[truncated: 292 more rows]

## Sheet: S2
Supplementary Table S1. Quadruple signaling cascades extracted from multilayer networks for grade IV
Ligand genes	Receptor genes	Transcription factor genes	Target genes
ANXA1.L	EGFR.R	NFKBIA.T	PON2.G
ANXA1.L	EGFR.R	FOS.T	CASP9.G
ANXA1.L	EGFR.R	FOS.T	CCK.G
ANXA1.L	EGFR.R	FOS.T	CCND1.G
ANXA1.L	EGFR.R	FOS.T	CLU.G
ANXA1.L	EGFR.R	FOS.T	ERCC4.G
ANXA1.L	EGFR.R	FOS.T	MYC.G
ANXA1.L	EGFR.R	FOS.T	PDHA1.G
AREG.L	EGFR.R	NFKBIA.T	PON2.G
AREG.L	EGFR.R	FOS.T	CASP9.G
AREG.L	EGFR.R	FOS.T	CCK.G
AREG.L	EGFR.R	FOS.T	CCND1.G
AREG.L	EGFR.R	FOS.T	CLU.G
AREG.L	EGFR.R	FOS.T	ERCC4.G
AREG.L	EGFR.R	FOS.T	MYC.G
AREG.L	EGFR.R	FOS.T	PDHA1.G
DUSP18.L	ITGA2.R	EGR1.T	ACHE.G
DUSP18.L	ITGA2.R	EGR1.T	BCAR1.G
DUSP18.L	ITGA2.R	EGR1.T	CACNA1H.G
DUSP18.L	ITGA2.R	EGR1.T	CCND1.G
DUSP18.L	ITGA2.R	EGR1.T	CCND2.G
DUSP18.L	ITGA2.R	EGR1.T	EAPP.G
DUSP18.L	ITGA2.R	EGR1.T	GGPS1.G
DUSP18.L	ITGA2.R	EGR1.T	SOD1.G
DUSP18.L	ITGA2.R	EGR1.T	TCF4.G
DUSP18.L	ITGA2.R	EGR1.T	TP73.G
GNAI2.L	EGFR.R	NFKBIA.T	PON2.G
GNAI2.L	EGFR.R	FOS.T	CASP9.G
GNAI2.L	EGFR.R	FOS.T	CCK.G
GNAI2.L	EGFR.R	FOS.T	CCND1.G
GNAI2.L	EGFR.R	FOS.T	CLU.G
GNAI2.L	EGFR.R	FOS.T	ERCC4.G
GNAI2.L	EGFR.R	FOS.T	MYC.G
GNAI2.L	EGFR.R	FOS.T	PDHA1.G
GNAI2.L	CAV1.R	MYC.T	CCND1.G
GNAI2.L	CAV1.R	MYC.T	CCND2.G
GNAI2.L	CAV1.R	MYC.T	CDC34.G
GNAI2.L	CAV1.R	MYC.T	CDK4.G
GNAI2.L	CAV1.R	MYC.T	CDK6.G
GNAI2.L	CAV1.R	MYC.T	FMR1.G
GNAI2.L	CAV1.R	MYC.T	HDAC2.G
GNAI2.L	CAV1.R	MYC.T	HNRNPA1.G
GNAI2.L	CAV1.R	MYC.T	TOP1MT.G
GNAI2.L	CAV1.R	MYC.T	TP53.G
GNAI2.L	CAV1.R	MYC.T	UBE2C.G
GNAI2.L	CAV1.R	MYC.T	WRN.G
GNAI2.L	IGF1R.R	ARNT.T	GAD1.G
GNAI2.L	IGF1R.R	YBX1.T	CDC20.G
GNAI2.L	IGF1R.R	YBX1.T	CDKN3.G
GNAI2.L	IGF1R.R	YBX1.T	E2F1.G
GNAI2.L	IGF1R.R	YBX1.T	SKP2.G
GNAI2.L	IGF1R.R	YBX1.T	TOP2A.G
GNAI2.L	IGF1R.R	YBX1.T	TYMS.G
GNAI2.L	IGF1R.R	IRF1.T	DST.G
GNAI2.L	IGF1R.R	EGR1.T	ACHE.G
GNAI2.L	IGF1R.R	EGR1.T	BCAR1.G
GNAI2.L	IGF1R.R	EGR1.T	CACNA1H.G
GNAI2.L	IGF1R.R	EGR1.T	CCND1.G
GNAI2.L	IGF1R.R	EGR1.T	CCND2.G
GNAI2.L	IGF1R.R	EGR1.T	EAPP.G
GNAI2.L	IGF1R.R	EGR1.T	GGPS1.G
GNAI2.L	IGF1R.R	EGR1.T	SOD1.G
GNAI2.L	IGF1R.R	EGR1.T	TCF4.G
GNAI2.L	IGF1R.R	EGR1.T	TP73.G
GNAI2.L	IGF1R.R	CREB1.T	LAPTM4B.G
GNAI2.L	IGF1R.R	CREB1.T	NOLC1.G
GNAI2.L	IGF1R.R	CREB1.T	PLAT.G
GNAI2.L	IGF1R.R	CREB1.T	PPM1D.G
GNAI2.L	IGF1R.R	CREB1.T	SLC19A1.G
GNAI2.L	IGF1R.R	CREB1.T	SOX9.G
GNAI2.L	IGF1R.R	CREB1.T	FN1.G
GNAI2.L	IGF1R.R	ETS1.T	CSNK2A1.G
GNAI2.L	IGF1R.R	ETS1.T	EGR1.G
GNAI2.L	IGF1R.R	ETS1.T	ERG.G
GNAI2.L	IGF1R.R	ETS1.T	RHOC.G
GNAI2.L	IGF1R.R	ETS1.T	TFAP2A.G
GNAI2.L	IGF1R.R	ETS1.T	TMEM158.G
GNAI2.L	IGF1R.R	ETS1.T	TNC.G
GNAI2.L	IGF1R.R	HDAC4.T	HDAC3.G
GNAI2.L	IGF1R.R	HDAC4.T	SMAD4.G
GNAI2.L	IGF1R.R	RBL1.T	BRCA1.G
GNAI2.L	IGF1R.R	RBL1.T	CCNA2.G
GNAI2.L	IGF1R.R	RBL1.T	TFDP1.G
GNAI2.L	ADCY9.R	CREB1.T	LAPTM4B.G
GNAI2.L	ADCY9.R	CREB1.T	NOLC1.G
GNAI2.L	ADCY9.R	CREB1.T	PLAT.G
GNAI2.L	ADCY9.R	CREB1.T	PPM1D.G
GNAI2.L	ADCY9.R	CREB1.T	SLC19A1.G
GNAI2.L	ADCY9.R	CREB1.T	SOX9.G
GNAI2.L	ADCY9.R	CREB1.T	FN1.G
GNAI2.L	CNR1.R	ATF4.T	ASNS.G
GNAI2.L	CNR1.R	ATF4.T	HRK.G
GNAI2.L	CNR1.R	ATF4.T	TRIB3.G
HBEGF.L	EGFR.R	NFKBIA.T	PON2.G
HBEGF.L	EGFR.R	FOS.T	CASP9.G
HBEGF.L	EGFR.R	FOS.T	CCK.G
HBEGF.L	EGFR.R	FOS.T	CCND1.G
HBEGF.L	EGFR.R	FOS.T	CLU.G
HBEGF.L	EGFR.R	FOS.T	ERCC4.G
HBEGF.L	EGFR.R	FOS.T	MYC.G
HBEGF.L	EGFR.R	FOS.T	PDHA1.G
HBEGF.L	CD82.R	IRF1.T	DST.G
HSP90AA1.L	EGFR.R	NFKBIA.T	PON2.G
HSP90AA1.L	EGFR.R	FOS.T	CASP9.G
HSP90AA1.L	EGFR.R	FOS.T	CCK.G
HSP90AA1.L	EGFR.R	FOS.T	CCND1.G
HSP90AA1.L	EGFR.R	FOS.T	CLU.G
HSP90AA1.L	EGFR.R	FOS.T	ERCC4.G
HSP90AA1.L	EGFR.R	FOS.T	MYC.G
HSP90AA1.L	EGFR.R	FOS.T	PDHA1.G
ICAM1.L	EGFR.R	NFKBIA.T	PON2.G
ICAM1.L	EGFR.R	FOS.T	CASP9.G
ICAM1.L	EGFR.R	FOS.T	CCK.G
ICAM1.L	EGFR.R	FOS.T	CCND1.G
ICAM1.L	EGFR.R	FOS.T	CLU.G
ICAM1.L	EGFR.R	FOS.T	ERCC4.G
ICAM1.L	EGFR.R	FOS.T	MYC.G
ICAM1.L	EGFR.R	FOS.T	PDHA1.G
ICAM1.L	CAV1.R	MYC.T	CCND1.G
ICAM1.L	CAV1.R	MYC.T	CCND2.G
ICAM1.L	CAV1.R	MYC.T	CDC34.G
ICAM1.L	CAV1.R	MYC.T	CDK4.G
ICAM1.L	CAV1.R	MYC.T	CDK6.G
ICAM1.L	CAV1.R	MYC.T	FMR1.G
ICAM1.L	CAV1.R	MYC.T	HDAC2.G
ICAM1.L	CAV1.R	MYC.T	HNRNPA1.G
ICAM1.L	CAV1.R	MYC.T	TOP1MT.G
ICAM1.L	CAV1.R	MYC.T	TP53.G
ICAM1.L	CAV1.R	MYC.T	UBE2C.G
ICAM1.L	CAV1.R	MYC.T	WRN.G
IGF1.L	INSR.R	YBX1.T	CDC20.G
IGF1.L	INSR.R	YBX1.T	CDKN3.G
IGF1.L	INSR.R	YBX1.T	E2F1.G
IGF1.L	INSR.R	YBX1.T	SKP2.G
IGF1.L	INSR.R	YBX1.T	TOP2A.G
IGF1.L	INSR.R	YBX1.T	TYMS.G
IGF1.L	INSR.R	IRF1.T	DST.G
IGF1.L	INSR.R	EGR1.T	ACHE.G
IGF1.L	INSR.R	EGR1.T	BCAR1.G
IGF1.L	INSR.R	EGR1.T	CACNA1H.G
IGF1.L	INSR.R	EGR1.T	CCND1.G
IGF1.L	INSR.R	EGR1.T	CCND2.G
IGF1.L	INSR.R	EGR1.T	EAPP.G
IGF1.L	INSR.R	EGR1.T	GGPS1.G
IGF1.L	INSR.R	EGR1.T	SOD1.G
IGF1.L	INSR.R	EGR1.T	TCF4.G
IGF1.L	INSR.R	EGR1.T	TP73.G
IGF1.L	IGF1R.R	ARNT.T	GAD1.G
IGF1.L	IGF1R.R	YBX1.T	CDC20.G
IGF1.L	IGF1R.R	YBX1.T	CDKN3.G
IGF1.L	IGF1R.R	YBX1.T	E2F1.G
IGF1.L	IGF1R.R	YBX1.T	SKP2.G
IGF1.L	IGF1R.R	YBX1.T	TOP2A.G
IGF1.L	IGF1R.R	YBX1.T	TYMS.G
IGF1.L	IGF1R.R	IRF1.T	DST.G
IGF1.L	IGF1R.R	EGR1.T	ACHE.G
IGF1.L	IGF1R.R	EGR1.T	BCAR1.G
IGF1.L	IGF1R.R	EGR1.T	CACNA1H.G
IGF1.L	IGF1R.R	EGR1.T	CCND1.G
IGF1.L	IGF1R.R	EGR1.T	CCND2.G
IGF1.L	IGF1R.R	EGR1.T	EAPP.G
IGF1.L	IGF1R.R	EGR1.T	GGPS1.G
IGF1.L	IGF1R.R	EGR1.T	SOD1.G
IGF1.L	IGF1R.R	EGR1.T	TCF4.G
IGF1.L	IGF1R.R	EGR1.T	TP73.G
IGF1.L	IGF1R.R	CREB1.T	LAPTM4B.G
IGF1.L	IGF1R.R	CREB1.T	NOLC1.G
IGF1.L	IGF1R.R	CREB1.T	PLAT.G
IGF1.L	IGF1R.R	CREB1.T	PPM1D.G
IGF1.L	IGF1R.R	CREB1.T	SLC19A1.G
IGF1.L	IGF1R.R	CREB1.T	SOX9.G
IGF1.L	IGF1R.R	CREB1.T	FN1.G
IGF1.L	IGF1R.R	ETS1.T	CSNK2A1.G
IGF1.L	IGF1R.R	ETS1.T	EGR1.G
IGF1.L	IGF1R.R	ETS1.T	ERG.G
IGF1.L	IGF1R.R	ETS1.T	RHOC.G
IGF1.L	IGF1R.R	ETS1.T	TFAP2A.G
IGF1.L	IGF1R.R	ETS1.T	TMEM158.G
IGF1.L	IGF1R.R	ETS1.T	TNC.G
IGF1.L	IGF1R.R	HDAC4.T	HDAC3.G
IGF1.L	IGF1R.R	HDAC4.T	SMAD4.G
IGF1.L	IGF1R.R	RBL1.T	BRCA1.G
IGF1.L	IGF1R.R	RBL1.T	CCNA2.G
IGF1.L	IGF1R.R	RBL1.T	TFDP1.G
NAMPT.L	INSR.R	YBX1.T	CDC20.G
NAMPT.L	INSR.R	YBX1.T	CDKN3.G
NAMPT.L	INSR.R	YBX1.T	E2F1.G
NAMPT.L	INSR.R	YBX1.T	SKP2.G
NAMPT.L	INSR.R	YBX1.T	TOP2A.G
NAMPT.L	INSR.R	YBX1.T	TYMS.G
NAMPT.L	INSR.R	IRF1.T	DST.G
NAMPT.L	INSR.R	EGR1.T	ACHE.G
NAMPT.L	INSR.R	EGR1.T	BCAR1.G
NAMPT.L	INSR.R	EGR1.T	CACNA1H.G
NAMPT.L	INSR.R	EGR1.T	CCND1.G
NAMPT.L	INSR.R	EGR1.T	CCND2.G
NAMPT.L	INSR.R	EGR1.T	EAPP.G
NAMPT.L	INSR.R	EGR1.T	GGPS1.G
NAMPT.L	INSR.R	EGR1.T	SOD1.G
NAMPT.L	INSR.R	EGR1.T	TCF4.G
NAMPT.L	INSR.R	EGR1.T	TP73.G
OSM.L	LIFR.R	RUNX1.T	BAALC.G
OSM.L	LIFR.R	RUNX1.T	CCND2.G
OSM.L	LIFR.R	RUNX1.T	FHL2.G
OSM.L	LIFR.R	RUNX1.T	MECOM.G
OSM.L	LIFR.R	RUNX1.T	MYH10.G
OSM.L	LIFR.R	IRF1.T	DST.G
OSM.L	LIFR.R	FOXO1.T	EGR1.G
PDGFA.L	PDGFRA.R	CREB1.T	LAPTM4B.G
PDGFA.L	PDGFRA.R	CREB1.T	NOLC1.G
PDGFA.L	PDGFRA.R	CREB1.T	PLAT.G
PDGFA.L	PDGFRA.R	CREB1.T	PPM1D.G
PDGFA.L	PDGFRA.R	CREB1.T	SLC19A1.G
PDGFA.L	PDGFRA.R	CREB1.T	SOX9.G
PDGFA.L	PDGFRA.R	CREB1.T	FN1.G
PDGFA.L	PDGFRA.R	ETS1.T	CSNK2A1.G
PDGFA.L	PDGFRA.R	ETS1.T	EGR1.G
PDGFA.L	PDGFRA.R	ETS1.T	ERG.G
PDGFA.L	PDGFRA.R	ETS1.T	RHOC.G
PDGFA.L	PDGFRA.R	ETS1.T	TFAP2A.G
PDGFA.L	PDGFRA.R	ETS1.T	TMEM158.G
PDGFA.L	PDGFRA.R	ETS1.T	TNC.G
PDGFB.L	PDGFRA.R	CREB1.T	LAPTM4B.G
PDGFB.L	PDGFRA.R	CREB1.T	NOLC1.G
PDGFB.L	PDGFRA.R	CREB1.T	PLAT.G
PDGFB.L	PDGFRA.R	CREB1.T	PPM1D.G
PDGFB.L	PDGFRA.R	CREB1.T	SLC19A1.G
PDGFB.L	PDGFRA.R	CREB1.T	SOX9.G
PDGFB.L	PDGFRA.R	CREB1.T	FN1.G
PDGFB.L	PDGFRA.R	ETS1.T	CSNK2A1.G
PDGFB.L	PDGFRA.R	ETS1.T	EGR1.G
PDGFB.L	PDGFRA.R	ETS1.T	ERG.G
PDGFB.L	PDGFRA.R	ETS1.T	RHOC.G
PDGFB.L	PDGFRA.R	ETS1.T	TFAP2A.G
PDGFB.L	PDGFRA.R	ETS1.T	TMEM158.G
PDGFB.L	PDGFRA.R	ETS1.T	TNC.G
POMC.L	MC1R.R	USF1.T	APC.G
POMC.L	MC1R.R	USF1.T	APEX1.G
POMC.L	MC1R.R	USF1.T	FMR1.G
POMC.L	MC1R.R	USF1.T	POU2F1.G
POMC.L	MC1R.R	USF1.T	SLC16A1.G
POMC.L	MC1R.R	USF1.T	SLC19A1.G
POMC.L	MC1R.R	USF1.T	TOP3A.G
POMC.L	MC1R.R	ETS2.T	APP.G
POMC.L	MC1R.R	ETS2.T	EGR1.G
POMC.L	MC1R.R	ETS2.T	ERG.G
POMC.L	MC1R.R	ETS2.T	MYC.G
POMC.L	MC1R.R	ETS2.T	TNC.G
PSEN1.L	NOTCH3.R	YBX1.T	CDC20.G
PSEN1.L	NOTCH3.R	YBX1.T	CDKN3.G
PSEN1.L	NOTCH3.R	YBX1.T	E2F1.G
PSEN1.L	NOTCH3.R	YBX1.T	SKP2.G
PSEN1.L	NOTCH3.R	YBX1.T	TOP2A.G
PSEN1.L	NOTCH3.R	YBX1.T	TYMS.G
PSEN1.L	NOTCH3.R	EGR1.T	ACHE.G
PSEN1.L	NOTCH3.R	EGR1.T	BCAR1.G
PSEN1.L	NOTCH3.R	EGR1.T	CACNA1H.G
PSEN1.L	NOTCH3.R	EGR1.T	CCND1.G
PSEN1.L	NOTCH3.R	EGR1.T	CCND2.G
PSEN1.L	NOTCH3.R	EGR1.T	EAPP.G
PSEN1.L	NOTCH3.R	EGR1.T	GGPS1.G
PSEN1.L	NOTCH3.R	EGR1.T	SOD1.G
PSEN1.L	NOTCH3.R	EGR1.T	TCF4.G
PSEN1.L	NOTCH3.R	EGR1.T	TP73.G
PSEN1.L	NOTCH3.R	CREB1.T	LAPTM4B.G
PSEN1.L	NOTCH3.R	CREB1.T	NOLC1.G
PSEN1.L	NOTCH3.R	CREB1.T	PLAT.G
PSEN1.L	NOTCH3.R	CREB1.T	PPM1D.G
PSEN1.L	NOTCH3.R	CREB1.T	SLC19A1.G
PSEN1.L	NOTCH3.R	CREB1.T	SOX9.G
PSEN1.L	NOTCH3.R	CREB1.T	FN1.G
PSEN1.L	NOTCH3.R	ETV4.T	CCND2.G
PSEN1.L	NOTCH3.R	ETV4.T	TIMP2.G
PSEN1.L	NOTCH3.R	ETV4.T	VIM.G
PSEN1.L	NOTCH3.R	ETS1.T	CSNK2A1.G
PSEN1.L	NOTCH3.R	ETS1.T	EGR1.G
PSEN1.L	NOTCH3.R	ETS1.T	ERG.G
PSEN1.L	NOTCH3.R	ETS1.T	RHOC.G
PSEN1.L	NOTCH3.R	ETS1.T	TFAP2A.G
PSEN1.L	NOTCH3.R	ETS1.T	TMEM158.G
PSEN1.L	NOTCH3.R	ETS1.T	TNC.G
PTGS2.L	CAV1.R	MYC.T	CCND1.G
PTGS2.L	CAV1.R	MYC.T	CCND2.G
PTGS2.L	CAV1.R	MYC.T	CDC34.G
PTGS2.L	CAV1.R	MYC.T	CDK4.G
PTGS2.L	CAV1.R	MYC.T	CDK6.G
PTGS2.L	CAV1.R	MYC.T	FMR1.G
PTGS2.L	CAV1.R	MYC.T	HDAC2.G
PTGS2.L	CAV1.R	MYC.T	HNRNPA1.G
PTGS2.L	CAV1.R	MYC.T	TOP1MT.G
PTGS2.L	CAV1.R	MYC.T	TP53.G
PTGS2.L	CAV1.R	MYC.T	UBE2C.G
PTGS2.L	CAV1.R	MYC.T	WRN.G
TGFA.L	EGFR.R	NFKBIA.T	PON2.G
TGFA.L	EGFR.R	FOS.T	CASP9.G
TGFA.L	EGFR.R	FOS.T	CCK.G
TGFA.L	EGFR.R	FOS.T	CCND1.G
TGFA.L	EGFR.R	FOS.T	CLU.G
TGFA.L	EGFR.R	FOS.T	ERCC4.G
TGFA.L	EGFR.R	FOS.T	MYC.G
TGFA.L	EGFR.R	FOS.T	PDHA1.G
TGFB1.L	CAV1.R	MYC.T	CCND1.G
TGFB1.L	CAV1.R	MYC.T	CCND2.G
TGFB1.L	CAV1.R	MYC.T	CDC34.G
TGFB1.L	CAV1.R	MYC.T	CDK4.G
TGFB1.L	CAV1.R	MYC.T	CDK6.G
TGFB1.L	CAV1.R	MYC.T	FMR1.G
TGFB1.L	CAV1.R	MYC.T	HDAC2.G
TGFB1.L	CAV1.R	MYC.T	HNRNPA1.G
TGFB1.L	CAV1.R	MYC.T	TOP1MT.G
TGFB1.L	CAV1.R	MYC.T	TP53.G
TGFB1.L	CAV1.R	MYC.T	UBE2C.G
TGFB1.L	CAV1.R	MYC.T	WRN.G
THBS1.L	CD47.R	IRF1.T	DST.G
THBS1.L	CD47.R	STAT6.T	ORMDL3.G
TNFSF9.L	TRAF2.R	IRF1.T	DST.G
TNFSF9.L	TRAF2.R	MYC.T	CCND1.G
TNFSF9.L	TRAF2.R	MYC.T	CCND2.G
TNFSF9.L	TRAF2.R	MYC.T	CDC34.G
TNFSF9.L	TRAF2.R	MYC.T	CDK4.G
TNFSF9.L	TRAF2.R	MYC.T	CDK6.G
TNFSF9.L	TRAF2.R	MYC.T	FMR1.G
TNFSF9.L	TRAF2.R	MYC.T	HDAC2.G
TNFSF9.L	TRAF2.R	MYC.T	HNRNPA1.G
TNFSF9.L	TRAF2.R	MYC.T	TOP1MT.G
TNFSF9.L	TRAF2.R	MYC.T	TP53.G
TNFSF9.L	TRAF2.R	MYC.T	UBE2C.G
TNFSF9.L	TRAF2.R	MYC.T	WRN.G
TNF.L	TRAF2.R	IRF1.T	DST.G
TNF.L	TRAF2.R	MYC.T	CCND1.G
TNF.L	TRAF2.R	MYC.T	CCND2.G
TNF.L	TRAF2.R	MYC.T	CDC34.G
TNF.L	TRAF2.R	MYC.T	CDK4.G
TNF.L	TRAF2.R	MYC.T	CDK6.G
TNF.L	TRAF2.R	MYC.T	FMR1.G
TNF.L	TRAF2.R	MYC.T	HDAC2.G
TNF.L	TRAF2.R	MYC.T	HNRNPA1.G
TNF.L	TRAF2.R	MYC.T	TOP1MT.G
TNF.L	TRAF2.R	MYC.T	TP53.G
TNF.L	TRAF2.R	MYC.T	UBE2C.G
TNF.L	TRAF2.R	MYC.T	WRN.G
UBA52.L	EGFR.R	NFKBIA.T	PON2.G
UBA52.L	EGFR.R	FOS.T	CASP9.G
UBA52.L	EGFR.R	FOS.T	CCK.G
UBA52.L	EGFR.R	FOS.T	CCND1.G
UBA52.L	EGFR.R	FOS.T	CLU.G
UBA52.L	EGFR.R	FOS.T	ERCC4.G
UBA52.L	EGFR.R	FOS.T	MYC.G
UBA52.L	EGFR.R	FOS.T	PDHA1.G
