# Supplementary material for: Integrative analysis of single-cell transcriptomic and multilayer signaling networks in glioma reveal tumor progression stage
Source: Front Genet. 2024 Nov 13;15:1446903. doi: 10.3389/fgene.2024.1446903 (PMC11599185; doi:10.3389/fgene.2024.1446903)
Supplement: Supplementary file 2 [file Table3.XLSX]

## Sheet: Sheet1
Supplementary Table S2. Biochemical pathways enriched in signaling cascade genes for grade IV (FDR<0.05)
							*								**
Signaling Cascade Genes	1	2	3	4	5	6	7	8	9	10	11	12	13	A	B	C
AREG.L EGFR.R FOS.T CCND1.G	P													P
AREG.L EGFR.R FOS.T MYC.T CCND1.G MYC.G PDHA1.G		P												P
AREG.L EGFR.R FOS.T CCND1.G			P											P
AREG.L EGFR.R FOS.T MYC.T CCND1.G MYC.G				P										P
AREG.L EGFR.R FOS.T MYC.T MYC.G						P								P
GNAI2.L EGFR.R ADCY9.R CNR1.R CREB1.T TSHR.R F2R.R RHOC.G CCK.G					P									P
HBEGF.L EGFR.R FOS.T CCND1.G	P													P
HBEGF.L EGFR.R FOS.T MYC.T CCND1.G MYC.G PDHA1.G		P												P
HBEGF.L EGFR.R FOS.T CCND1.G			P											P
HBEGF.L EGFR.R FOS.T MYC.T CCND1.G MYC.G				P										P
HBEGF.L EGFR.R FOS.T MYC.T MYC.G						P								P
HSP90AA1.L EGFR.R FOS.T MYC.T CCND1.G MYC.G PDHA1.G		P												P
HSP90AA1.L EGFR.R FOS.T CCND1.G			P											P
HSP90AA1.L EGFR.R FOS.T MYC.T CCND1.G MYC.G				P										P
HSP90AA1.L EGFR.R FOS.T MYC.T MYC.G						P								P
IGF1.L IGF1R.R INSR.R CREB1.T EGR1.T PLAT.G BCAR1.G EGR1.G HDAC3.G						P								P
OSM.L LIFR.R EGR1.T IRF1.T EGR1.G							P								P
OSM.L LIFR.R FOXO1.T								P							P
PDGFA.L PDGFRA.R CREB1.T EGR1.T CSNK2A1.G EGR1.G									P					P
PDGFA.L PDGFRA.R CREB1.T EGR1.T CSNK2A1.G EGR1.G										P				P
PDGFA.L PDGFRA.R CREB1.T EGR1.T PLAT.G EGR1.G						P								P
PDGFB.L PDGFRA.R CREB1.T EGR1.T CSNK2A1.G EGR1.G									P					P
PDGFB.L PDGFRA.R CREB1.T EGR1.T CSNK2A1.G EGR1.G										P				P
PDGFB.L PDGFRA.R CREB1.T EGR1.T PLAT.G EGR1.G						P								P
PSEN1.L NOTCH3.R CREB1.T YBX1.T CCND1.G E2F1.G											P			P
TGFA.L EGFR.R FOS.T CCND1.G	P													P
TGFA.L EGFR.R FOS.T MYC.T CCND1.G MYC.G PDHA1.G		P												P
TGFA.L EGFR.R FOS.T CCND1.G			P											P
TGFA.L EGFR.R FOS.T MYC.T CCND1.G MYC.G				P										P
TGFA.L EGFR.R FOS.T MYC.T MYC.G						P								P
TGFA.L EGFR.R FOS.T MYC.T CCND1.G MYC.G												P				P
TGFA.L EGFR.R FOS.T MYC.T CCND1.G MYC.G													P			P
TGFB1.L CAV1.R MYC.T CCND1.G CCND2.G MYC.G CDK4.G CDK6.G HDAC2.G TP53.G UBE2C.G WRN.G												P				P
TGFB1.L CAV1.R MYC.T CCND1.G CCND2.G MYC.G CDK4.G CDK6.G HDAC2.G TP53.G UBE2C.G WRN.G													P			P
TNF.L TRAF2.R IRF1.T MYC.T CCND1.G MYC.G TP53.G							P								P
TNFSF9.L TRAF2.R IRF1.T MYC.T CCND1.G MYC.G TP53.G							P								P
UBA52.L EGFR.R FOS.T MYC.T MYC.G						P								P
UBA52.L EGFR.R FOS.T MYC.T CCND1.G MYC.G												P				P
UBA52.L EGFR.R FOS.T MYC.T CCND1.G MYC.G													P			P
*: Sub-pathways
1: Estrogen-dependent nuclear events downstream of ESR-membrane signaling
2: Signaling by Nuclear Receptors
3: Extra-nuclear estrogen signaling
4: ESR-mediated signaling
5: GPCR downstream signalling
6: Signaling by Receptor Tyrosine Kinases
7: Cytokine Signaling in Immune system
8: Signaling by Interleukins
9: PIP3 activates AKT signaling
10: Intracellular signaling by second messengers
11: Signaling by NOTCH
12: Generic Transcription Pathway
13: RNA Polymerase II Transcription
**: Main-pathways
A: Signal Transduction
B: Immune System
C: Gene Expression
