# Supplementary material for: Integrative analysis of single-cell transcriptomic and multilayer signaling networks in glioma reveal tumor progression stage
Source: Front Genet. 2024 Nov 13;15:1446903. doi: 10.3389/fgene.2024.1446903 (PMC11599185; doi:10.3389/fgene.2024.1446903)
Supplement: Supplementary file 4 [file Table4.XLSX]

## Sheet: Sheet1
Supplementary Table S3. Biochemical pathways enriched in signaling cascade genes for grade III (FDR<0.05)
								*								**
Signaling Cascade Genes	1	2	3	4	5	6	7	8	9	10	11	12	13	14	A	B	C
ADAM17.L NOTCH1.R EP300.T HDAC1.T HDAC2.T HDAC4.T HIF1A.T SMAD3.T JUN.G CCND1.G EGFR.G CREBBP.G TP53.G E2F1.G HDAC2.G WWC1.G	P														P
ADAM17.L NOTCH1.R EP300.T HDAC1.T HDAC2.T HDAC4.T HIF1A.T CREBBP.G HDAC2.G		P													P
EFNB2.L EPHA4.R EPHB3.R CREB1.T ERBB2.G GSK3B.G NRAS.G			P														P
EFNB2.L EPHA4.R EPHB3.R CREB1.T ERBB2.G GSK3B.G NRAS.G				P													P
GNAI2.L IGF1R.R CREB1.T EP300.T FOS.T POU2F1.T JUN.G CCND1.G FOS.G CDKN1B.G EGFR.G IGF1R.G CREBBP.G NRAS.G RAD21.G YY1.G PIK3CA.G FKBP4.G HRAS.G POU2F1.G					P										P
GNAI2.L IGF1R.R CREB1.T EP300.T FOS.T POU2F1.T PPARD.T JUN.G CCND1.G FOS.G CDKN1B.G EGFR.G IGF1R.G CREBBP.G NRAS.G RAD21.G YY1.G PIK3CA.G FKBP4.G HRAS.G POU2F1.G						P									P
HBEGF.L ERBB4.R HIF1A.T CCND1.G NR3C1.G							P								P
HBEGF.L ERBB4.R HIF1A.T CCND1.G NR3C1.G								P							P
HBEGF.L F3.R ERBB4.R FOS.T HDAC1.T HIF1A.T JUND.T STAT6.T FOS.G F3.G FGF2.G PIK3CA.G WASF3.G									P						P
IGF1.L IGF1R.R INSR.R F3.R CREB1.T EGR1.T EP300.T FOS.T HDAC2.T HIF1A.T FOS.G EGFR.G EGR1.G IGF1R.G ERBB2.G STMN1.G F3.G NRAS.G TF.G GFAP.G MYCN.G FGF2.G PIK3CA.G WASF3.G HRAS.G HDAC2.G									P						P
INHBA.L ACVR2A.R ACVR2B.R ACVR1B.R HDAC1.T PARP1.T SMAD3.T PARP1.G BAMBI.G SP1.G SMAD4.G TGFB3.G AMH.G										P					P
MFNG.L NOTCH2.R NOTCH1.R EP300.T HDAC1.T HDAC2.T HDAC4.T HDAC9.T HIF1A.T SMAD3.T JUN.G CCND1.G EGFR.G CREBBP.G TP53.G E2F1.G HDAC2.G WWC1.G	P														P
SEMA6D.L PLXNA1.R CREB1.T HDAC2.T ERBB2.G GSK3B.G NRAS.G HDAC2.G				P													P
SEMA6D.L PLXNA1.R CREB1.T ERBB2.G GSK3B.G NRAS.G			P														P
TGFA.L F3.R ERBB4.R FOS.T HDAC1.T HIF1A.T JUND.T STAT6.T FOS.G F3.G FGF2.G PIK3CA.G WASF3.G									P						P
THBS1.L ITGA2B.R BRCA1.T CREB1.T EP300.T FOS.T GATA1.T HDAC2.T PARP1.T RUNX2.T SMAD3.T TCF3.T TCF7L2.T CCNE1.G GAD1.G JUN.G CCND1.G FOS.G CCNB1.G CDKN1B.G E2F6.G EGFR.G GADD45A.G CREBBP.G ERBB2.G GSK3B.G NR2F1.G PPM1D.G SOX9.G BRCA1.G TP53.G AR.G NR1H4.G PARP1.G YY1.G ITGA2B.G NR3C1.G RORA.G HDAC2.G CDK6.G											P					P
THBS1.L ITGA2B.R BRCA1.T CREB1.T EP300.T FOS.T GATA1.T HDAC2.T PARP1.T RUNX2.T SMAD3.T TCF3.T TCF7L2.T CCNE1.G GAD1.G JUN.G CCND1.G FOS.G CCNB1.G CDKN1B.G E2F6.G EGFR.G GADD45A.G CREBBP.G ERBB2.G GSK3B.G NR2F1.G PPM1D.G SOX9.G BRCA1.G TP53.G AR.G NR1H4.G PARP1.G YY1.G ITGA2B.G NR3C1.G RORA.G HDAC2.G CDK6.G												P				P
WNT5A.L LRP5.R FZD4.R RYK.R EP300.T TCF7L2.T KAT5.G CREBBP.G GSK3B.G SOX9.G SOX4.G													P		P
WNT5A.L LRP5.R FZD4.R RYK.R EP300.T TCF7L2.T KAT5.G CREBBP.G GSK3B.G SOX9.G SOX4.G														P	P
*: Sub-pathways
1: Signaling by NOTCH
2: Signaling by NOTCH1
3: Axon guidance
4: Nervous system development
5: ESR-mediated signaling
6: Signaling by Nuclear Receptors
7: Signaling by Non-Receptor Tyrosine Kinases
8: Signaling by PTK6
9: Signaling by Receptor Tyrosine Kinases
10: Signaling by TGFB family members
11: Generic Transcription Pathway
12: RNA Polymerase II Transcription
13: TCF dependent signaling in response to WNT
14: Signaling by WNT
**: Main-pathways
A: Signal Transduction
B: Gene Expression
C: Developmental Biology
