# Supplementary material for: Integrative analysis of single-cell transcriptomic and multilayer signaling networks in glioma reveal tumor progression stage
Source: Front Genet. 2024 Nov 13;15:1446903. doi: 10.3389/fgene.2024.1446903 (PMC11599185; doi:10.3389/fgene.2024.1446903)
Supplement: Supplementary file 5 [file Table5.XLSX]

## Sheet: HGG_2Enriched Genes_END
unitProt	HPOClass	type	evidenceIndexGDA	numDiseasesAssociatedToGene	geneNcbiID	geneEnsemblIDs	geneNcbiType	geneDSI	geneFullName	genePLI	diseaseUMLSCUI	disease	gene	numVariantsAssociatedToGene	pathwayNames	geneDPI	pathwayIDs	numVariantsDisease	proteinClass	DOClass	diseaseClass	semanticType	numGenesDisease	scoreGDA	HGG_4Genes
P16234	Abnormality of the nervous system (00707),Neoplasm (02664)	disease	0.8607594936708861	43	5156	ENSG00000134853	protein-coding	0.39	platelet derived growth factor receptor alpha	1.0	C1621958	Glioblastoma multiforme	PDGFRA	1102	Signal Transduction,Disease	0.91	R-HSA-162582,R-HSA-1643685	32	Kinase		Neoplasms	Neoplastic Process (T191)	32	0.75	Enriched
P04085		disease	1.0	17	5154	ENSG00000197461	protein-coding	0.51	platelet derived growth factor subunit A		C0555198	Glioma,malignant	PDGFA	1	Hemostasis,Extracellular matrix organization,Signal Transduction,Disease,Cellular responses to stimuli	0.83	R-HSA-109582,R-HSA-1474244,R-HSA-162582,R-HSA-1643685,R-HSA-8953897	2	Signaling	disease of cellular proliferation (14566)	Neoplasms	Neoplastic Process (T191)	108	0.45	Enriched
